# Supplementary material for: Phenotypic, genetic, and population structure analysis offer insights into the genetic architecture of root shape in Beta vulgaris
Source: Hortic Res. 2025 Jul 31;12(11):uhaf201. doi: 10.1093/hr/uhaf201 (PMC12574335; doi:10.1093/hr/uhaf201)
Supplement: Web_Material_uhaf201 [file web_material_uhaf201.zip]

Archive with 2 entries (2 files):
- Supplemental_Figures_2025_06_26.pdf
- Supplemental_Tables_2025_06_26.xlsx
