# Supplementary material for: Phenotypic, genetic, and population structure analysis offer insights into the genetic architecture of root shape in Beta vulgaris
Source: Hortic Res. 2025 Jul 31;12(11):uhaf201. doi: 10.1093/hr/uhaf201 (PMC12574335; doi:10.1093/hr/uhaf201)
Supplement: Web_Material_uhaf201 [file web_material_uhaf201.zip › Supplemental_Tables_2025_06_26.xlsx]

## Sheet: Table S1 Accesions
Table S1. Characterization of Accessions in the Wisconsin Beta Diversity Panel: Full Panel, Subset of Table Beets, and Replication Across Locations, Including Taxonomy Annotations for Crop Relatives. In Arlington all 234 accessions were planted (109 in short rows and 125 in long rows) while only 125 accessions (subset of panel) were planted on the Hancock.
ID	Accession	Name	Supplier	Crop type	Scientific name	Full Panel	Subset Panel	Row-Type	Replication	Taxonomy notes
G001	Ames-22164	Long-Smooth-Dark-Red	USDA-ARS-GRIN	Table	Beta vulgaris L. subsp. vulgaris	Yes	Yes	Short	Arlington-Only
G002	PI-502294	IDBBNR-5544	USDA-ARS-GRIN	Sugar	Beta vulgaris L. subsp. vulgaris	Yes	Yes	Short	Arlington-Only
G003	PI-105335	Tzu-Lo-Pu-Tou	USDA-ARS-GRIN	Table	Beta vulgaris L. subsp. vulgaris	Yes	Yes	Short	Arlington-Only
G004	PI-181717	IDBBNR-5359	USDA-ARS-GRIN	Table	Beta vulgaris L. subsp. vulgaris	Yes	Yes	Short	Arlington-Only
G005	PI-205987	Egyptist-Platrund-W:S/51	USDA-ARS-GRIN	Table	Beta vulgaris L. subsp. vulgaris	Yes	Yes	Short	Arlington-Only
G006	PI-148625	Chaghonda	USDA-ARS-GRIN	Fodder	Beta vulgaris L. subsp. vulgaris	Yes	Yes	Short	Arlington-Only
G007	PI-116906	Lablabu	USDA-ARS-GRIN	Fodder	Beta vulgaris L. subsp. vulgaris	Yes	Yes	Short	Arlington-Only
G008	PI-323938	Avon-Early	USDA-ARS-GRIN	Table	Beta vulgaris L. subsp. vulgaris	Yes	Yes	Short	Arlington-Only
G009	NSL-28024	Extra-Early	USDA-ARS-GRIN	Table	Beta vulgaris L. subsp. vulgaris	Yes	Yes	Short	Arlington-Only
G010	PI-169028	IDBBNR-5272	USDA-ARS-GRIN	Table	Beta vulgaris L. subsp. vulgaris	Yes	Yes	Short	Arlington-Only
G011	PI-179175	IDBBNR-5347	USDA-ARS-GRIN	Table	Beta vulgaris L. subsp. vulgaris	Yes	Yes	Short	Arlington-Only
G012	PI-612338	Detroit-Type	USDA-ARS-GRIN	Table	Beta vulgaris L. subsp. vulgaris	Yes	Yes	Short	Arlington-Only
G013	NSL-28020	Earlidark	USDA-ARS-GRIN	Table	Beta vulgaris L. subsp. vulgaris	Yes	Yes	Short	Arlington-Only
G014	PI-379097	Crveno	USDA-ARS-GRIN	Table	Beta vulgaris L. subsp. vulgaris	Yes	Yes	Short	Arlington-Only
G015	PI-141919	IDBBNR-5214	USDA-ARS-GRIN	Table	Beta vulgaris L. subsp. vulgaris	Yes	Yes	Short	Arlington-Only
G016	PI-177272	IDBBNR-5338	USDA-ARS-GRIN	Fodder	Beta vulgaris L. subsp. vulgaris	Yes	Yes	Short	Arlington-Only
G017	PI-380754	IDBBNR-9582	USDA-ARS-GRIN	Table	Beta vulgaris L. subsp. vulgaris	Yes	Yes	Short	Arlington-Only
G018	PI-271439	IDBBNR-5435	USDA-ARS-GRIN	Table	Beta vulgaris L. subsp. vulgaris	Yes	Yes	Short	Arlington-Only
G019	W6-22192	POL-175453	USDA-ARS-GRIN	Table	Beta vulgaris L. subsp. vulgaris	Yes	Yes	Short	Arlington-Only
G020	PI-109039	IDBBNR-5161	USDA-ARS-GRIN	Table	Beta vulgaris L. subsp. vulgaris	Yes	Yes	Short	Arlington-Only
G021	PI-357351	Polsko	USDA-ARS-GRIN	Table	Beta vulgaris L. subsp. vulgaris	Yes	Yes	Short	Arlington-Only
G022	PI-124528	Chakunda	USDA-ARS-GRIN	Table	Beta vulgaris L. subsp. vulgaris	Yes	Yes	Short	Arlington-Only
G023	PI-612334	Rodbeta-Slowbolt	USDA-ARS-GRIN	Table	Beta vulgaris L. subsp. vulgaris	Yes	Yes	Short	Arlington-Only
G024	PI-531261	Detroit	USDA-ARS-GRIN	Table	Beta vulgaris L. subsp. vulgaris	Yes	Yes	Short	Arlington-Only
G025	PI-590593	Improved-Early-Egyptian	USDA-ARS-GRIN	Table	Beta vulgaris L. subsp. vulgaris	Yes	Yes	Short	Arlington-Only
G026	PI-285591	Okragly-Ciemnoczerwony	USDA-ARS-GRIN	Table	Beta vulgaris L. subsp. vulgaris	Yes	Yes	Short	Arlington-Only
G027	PI-140358	IDBBNR-5208	USDA-ARS-GRIN	Table	Beta vulgaris L. subsp. vulgaris	Yes	Yes	Short	Arlington-Only
G028	PI-251512	Shogondak	USDA-ARS-GRIN	Table	Beta vulgaris L. subsp. vulgaris	Yes	Yes	Short	Arlington-Only
G029	PI-531260	Bordo	USDA-ARS-GRIN	Table	Beta vulgaris L. subsp. vulgaris	Yes	Yes	Short	Arlington-Only
G030	W6-44531	Chioggia-Barbietola	USDA-ARS-GRIN	Table	Beta vulgaris L. subsp. vulgaris	Yes	Yes	Short	Arlington-Only
G031	PI-193458	IDBBNR-5372	USDA-ARS-GRIN	Table	Beta vulgaris L. subsp. vulgaris	Yes	Yes	Short	Arlington-Only
G032	PI-177274	IDBBNR-5340	USDA-ARS-GRIN	Table	Beta vulgaris L. subsp. vulgaris	Yes	Yes	Short	Arlington-Only
G033	PI-269308	Egyptisk-Plattrund	USDA-ARS-GRIN	Table	Beta vulgaris L. subsp. vulgaris	Yes	Yes	Short	Arlington-Only
G034	PI-181716	IDBBNR-5358	USDA-ARS-GRIN	Fodder	Beta vulgaris L. subsp. vulgaris	Yes	Yes	Short	Arlington-Only
G035	PI-163178	Choghundur	USDA-ARS-GRIN	Table	Beta vulgaris L. subsp. vulgaris	Yes	Yes	Short	Arlington-Only
G036	PI-144675	IDBBNR-5229	USDA-ARS-GRIN	Table	Beta vulgaris L. subsp. vulgaris	Yes	Yes	Short	Arlington-Only
G037	PI-612339	Albina-Vereduna	USDA-ARS-GRIN	Table	Beta vulgaris L. subsp. vulgaris	Yes	Yes	Short	Arlington-Only
G038	PI-612337	Kogel	USDA-ARS-GRIN	Table	Beta vulgaris L. subsp. vulgaris	Yes	Yes	Short	Arlington-Only
G039	PI-590600	Detroit-Perfected	USDA-ARS-GRIN	Table	Beta vulgaris L. subsp. vulgaris	Yes	Yes	Short	Arlington-Only
G040	PI-169032	IDBBNR-5276	USDA-ARS-GRIN	Table	Beta vulgaris L. subsp. vulgaris	Yes	Yes	Short	Arlington-Only
G041	Ames-8292	IDBBNR-9509	USDA-ARS-GRIN	Table	Beta vulgaris L. subsp. vulgaris	Yes	Yes	Short	Arlington-Only
G042	NSL-6320	Winter-Keeper	USDA-ARS-GRIN	Table	Beta vulgaris L. subsp. vulgaris	Yes	Yes	Short	Arlington-Only
G043	PI-596529	Bordo-237	USDA-ARS-GRIN	Table	Beta vulgaris L. subsp. vulgaris	Yes	Yes	Short	Arlington-Only
G044	PI-177275	Beledi	USDA-ARS-GRIN	Table	Beta vulgaris L. subsp. vulgaris	Yes	Yes	Short	Arlington-Only
G045	PI-169019	IDBBNR-5264	USDA-ARS-GRIN	Table	Beta vulgaris L. subsp. vulgaris	Yes	Yes	Short	Arlington-Only
G046	PI-612328	Bikores	USDA-ARS-GRIN	Table	Beta vulgaris L. subsp. vulgaris	Yes	Yes	Short	Arlington-Only
G047	PI-164805	Choghundar	USDA-ARS-GRIN	Table	Beta vulgaris L. subsp. vulgaris	Yes	Yes	Short	Arlington-Only
G048	W6-22468	BV-00-01	USDA-ARS-GRIN	Table	Beta vulgaris L. subsp. vulgaris	Yes	Yes	Short	Arlington-Only
G049	PI-612336	Albino-White	USDA-ARS-GRIN	Table	Beta vulgaris L. subsp. vulgaris	Yes	Yes	Short	Arlington-Only
G050	PI-612330	Replata	USDA-ARS-GRIN	Table	Beta vulgaris L. subsp. vulgaris	Yes	Yes	Short	Arlington-Only
G051	PI-164659	IDBBNR-5245	USDA-ARS-GRIN	Table	Beta vulgaris L. subsp. vulgaris	Yes	Yes	Short	Arlington-Only
G052	PI-169022	IDBBNR-5267	USDA-ARS-GRIN	Table	Beta vulgaris L. subsp. vulgaris	Yes	Yes	Short	Arlington-Only
G053	PI-164968	IDBBNR-5251	USDA-ARS-GRIN	Table	Beta vulgaris L. subsp. vulgaris	Yes	Yes	Short	Arlington-Only
G054	PI-414934	IDBBNR-4621	USDA-ARS-GRIN	Table	Beta vulgaris L. subsp. vulgaris	Yes	Yes	Short	Arlington-Only
G055	PI-222234	IDBBNR-5391	USDA-ARS-GRIN	Table	Beta vulgaris L. subsp. vulgaris	Yes	Yes	Short	Arlington-Only
G056	PI-612342	Rote-Kugel-Sperlings-Bluta	USDA-ARS-GRIN	Table	Beta vulgaris L. subsp. vulgaris	Yes	Yes	Short	Arlington-Only
G057	Ames-14432	Bordo-60	USDA-ARS-GRIN	Table	Beta vulgaris L. subsp. vulgaris	Yes	Yes	Short	Arlington-Only
G058	PI-169029	Pancar	USDA-ARS-GRIN	Table	Beta vulgaris L. subsp. vulgaris	Yes	Yes	Short	Arlington-Only
G059	W6-22162	POL-175450	USDA-ARS-GRIN	Table	Beta vulgaris L. subsp. vulgaris	Yes	Yes	Short	Arlington-Only
G060	PI-285590	Epipski-Hoser	USDA-ARS-GRIN	Table	Beta vulgaris L. subsp. vulgaris	Yes	Yes	Short	Arlington-Only
G061	PI-296129	IDBBNR-5459	USDA-ARS-GRIN	Table	Beta vulgaris L. subsp. vulgaris	Yes	Yes	Short	Arlington-Only
G062	PI-140353	IDBBNR-5203	USDA-ARS-GRIN	Table	Beta vulgaris L. subsp. vulgaris	Yes	Yes	Short	Arlington-Only
G063	PI-222233	Laboo	USDA-ARS-GRIN	Table	Beta vulgaris L. subsp. vulgaris	Yes	Yes	Short	Arlington-Only
G064	PI-357360	Ohridska-Zolta	USDA-ARS-GRIN	Fodder	Beta vulgaris L. subsp. vulgaris	Yes	Yes	Short	Arlington-Only
G065	NSL-28026	Gardeners-Model	USDA-ARS-GRIN	Table	Beta vulgaris L. subsp. vulgaris	Yes	Yes	Short	Arlington-Only
G066	W6-44530	Golden-Beet	USDA-ARS-GRIN	Table	Beta vulgaris L. subsp. vulgaris	Yes	Yes	Short	Arlington-Only
G067	PI-269310	Spangsbjerg	USDA-ARS-GRIN	Table	Beta vulgaris L. subsp. vulgaris	Yes	Yes	Short	Arlington-Only
G068	W6-22161	POL-175449	USDA-ARS-GRIN	Table	Beta vulgaris L. subsp. vulgaris	Yes	Yes	Short	Arlington-Only
G069	Ames-22163	Iowa	USDA-ARS-GRIN	Table	Beta vulgaris L. subsp. vulgaris	Yes	Yes	Short	Arlington-Only
G070	PI-174059	IDBBNR-5310	USDA-ARS-GRIN	Table	Beta vulgaris L. subsp. vulgaris	Yes	Yes	Short	Arlington-Only
G071	PI-612332	Egyptische-Egy	USDA-ARS-GRIN	Table	Beta vulgaris L. subsp. vulgaris	Yes	Yes	Short	Arlington-Only
G072	PI-269309	Good-for-All-Rikssort	USDA-ARS-GRIN	Table	Beta vulgaris L. subsp. vulgaris	Yes	Yes	Short	Arlington-Only
G073	PI-357356	Okruglo	USDA-ARS-GRIN	Table	Beta vulgaris L. subsp. vulgaris	Yes	Yes	Short	Arlington-Only
G074	PI-590627	Special-Crosby	USDA-ARS-GRIN	Table	Beta vulgaris L. subsp. vulgaris	Yes	Yes	Short	Arlington-Only
G075	PI-142820	Choghondar2	USDA-ARS-GRIN	Fodder	Beta vulgaris L. subsp. vulgaris	Yes	Yes	Short	Arlington-Only
G076	PI-590636	Early-Wonder/-Boston-Crosby	USDA-ARS-GRIN	Table	Beta vulgaris L. subsp. vulgaris	Yes	Yes	Short	Arlington-Only
G077	NSL-43404	Parma-Globe	USDA-ARS-GRIN	Table	Beta vulgaris L. subsp. vulgaris	Yes	Yes	Short	Arlington-Only
G078	PI-142810	Choghondar1	USDA-ARS-GRIN	Fodder	Beta vulgaris L. subsp. vulgaris	Yes	Yes	Short	Arlington-Only
G079	PI-357357	Okrugla	USDA-ARS-GRIN	Table	Beta vulgaris L. subsp. vulgaris	Yes	Yes	Short	Arlington-Only
G080	PI-612331	Detroit-Vuurbal	USDA-ARS-GRIN	Table	Beta vulgaris L. subsp. vulgaris	Yes	Yes	Short	Arlington-Only
G081	PI-612329	Regala	USDA-ARS-GRIN	Table	Beta vulgaris L. subsp. vulgaris	Yes	Yes	Short	Arlington-Only
G083	PI-590595	Eastern-Wonder	USDA-ARS-GRIN	Table	Beta vulgaris L. subsp. vulgaris	Yes	Yes	Short	Arlington-Only
G085	NSL-6624	Half-Sugar-Rose	USDA-ARS-GRIN	Fodder	Beta vulgaris L. subsp. vulgaris	Yes	Yes	Short	Arlington-Only
G086	--	Silverado	USDA-ARS-GRIN	Chard	Beta vulgaris L. subsp. vulgaris	Yes	Yes	Short	Arlington-Only
G087	NSL-31344	Giant-Yellow-Eckendorf	USDA-ARS-GRIN	Fodder	Beta vulgaris L. subsp. vulgaris	Yes	Yes	Short	Arlington-Only
G088	PI-120692	PI-120692	USDA-ARS-GRIN	Fodder	Beta vulgaris L. subsp. vulgaris	Yes	Yes	Short	Arlington-Only
G089	PI-140362	PI-140362	USDA-ARS-GRIN	Fodder	Beta vulgaris L. subsp. vulgaris	Yes	Yes	Short	Arlington-Only
G090	PI-226628	Chogundar	USDA-ARS-GRIN	Fodder	Beta vulgaris L. subsp. vulgaris	Yes	Yes	Short	Arlington-Only
G091	PI-535827	Rekord-Poly	USDA-ARS-GRIN	Fodder	Beta vulgaris L. subsp. vulgaris	Yes	Yes	Short	Arlington-Only
G092	PI-535828	Almamono	USDA-ARS-GRIN	Fodder	Beta vulgaris L. subsp. vulgaris	Yes	Yes	Short	Arlington-Only
G093	PI-518303	PI-518303	USDA-ARS-GRIN	Wild relative	Beta vulgaris L. subsp. maritima (L.) Arcang.	Yes	Yes	Short	Arlington-Only
G094	PI-504245	PI-504245	USDA-ARS-GRIN	Wild relative	Beta vulgaris L. subsp. maritima (L.) Arcang.	Yes	Yes	Short	Arlington-Only
G095	PI-504206	PI-504206	USDA-ARS-GRIN	Wild relative	Beta vulgaris L. subsp. maritima (L.) Arcang.	Yes	Yes	Short	Arlington-Only	Noted as: (Beta vulgaris L. subsp. adanensis) in Sandell et al., (2022).
G096	PI-546435	PI-546435	USDA-ARS-GRIN	Wild relative	Beta vulgaris L. subsp. maritima (L.) Arcang.	Yes	Yes	Short	Arlington-Only
G097	PI-546440	PI-546440	USDA-ARS-GRIN	Wild relative	Beta vulgaris L. subsp. maritima (L.) Arcang.	Yes	Yes	Short	Arlington-Only
G098	PI-546508	PI-546508	USDA-ARS-GRIN	Wild relative	Beta vulgaris L. subsp. maritima (L.) Arcang.	Yes	Yes	Short	Arlington-Only	Noted as: (Beta vulgaris L. subsp. adanensis) in Sandell et al., (2022).
G099	PI-546509	PI-546509	USDA-ARS-GRIN	Wild relative	Beta vulgaris L. subsp. maritima (L.) Arcang.	Yes	Yes	Short	Arlington-Only
G100	PI-546518	PI-546518	USDA-ARS-GRIN	Wild relative	Beta vulgaris L. subsp. maritima (L.) Arcang.	Yes	Yes	Short	Arlington-Only	Noted as: (Beta vulgaris L. subsp. adanensis) in Sandell et al., (2022).
G101	PI-546520	PI-546520	USDA-ARS-GRIN	Wild relative	Beta vulgaris L. subsp. maritima (L.) Arcang.	Yes	Yes	Short	Arlington-Only	Noted as: (Beta vulgaris L. subsp. adanensis) in Sandell et al., (2022).
G102	PI-604518	PI-604518	USDA-ARS-GRIN	Wild relative	Beta vulgaris L. subsp. maritima (L.) Arcang.	Yes	Yes	Short	Arlington-Only	Noted as: (Beta vulgaris L. subsp. adanensis) in Sandell et al., (2022).
G103	--	Monohikari	USDA	Sugar	Beta vulgaris L. subsp. vulgaris	Yes	Yes	Short	Arlington-Only
G104	EL10	EL10	USDA-ARS CSU	Sugar	Beta vulgaris L. subsp. vulgaris	Yes	Yes	Short	Arlington-Only
G105	KDH13	KDH13	USDA-ARS CSU	Sugar	Beta vulgaris L. subsp. vulgaris	Yes	Yes	Short	Arlington-Only
G106	FC709-2	FC709-2	USDA-ARS CSU	Sugar	Beta vulgaris L. subsp. vulgaris	Yes	Yes	Short	Arlington-Only
G107	FC305	FC305	USDA-ARS CSU	Sugar	Beta vulgaris L. subsp. vulgaris	Yes	Yes	Short	Arlington-Only
G108	--	OG-MacGregor's-Favorite	Territorial	Table	Beta vulgaris L. subsp. vulgaris	Yes	Yes	Short	Arlington-Only
G109	--	Solo		Table	Beta vulgaris L. subsp. vulgaris	Yes	Yes	Short	Arlington-Only
G110	W424B	W424B	Goldman Lab	Table	Beta vulgaris L. subsp. vulgaris	Yes	Yes	Short	Arlington-Only
G112	FC901/C817	Kat-Rhizoc-Susc.-	Goldman Lab	Sugar	Beta vulgaris L. subsp. vulgaris	Yes	Yes	Short	Arlington-Only
G113	--	Harrier-Hybrid	Gurney's Seed Co	Table	Beta vulgaris L. subsp. vulgaris	Yes	No	Long	Complete-Replication
G114	--	Red-Titan-Hybrid	Gurney's Seed Co	Table	Beta vulgaris L. subsp. vulgaris	Yes	No	Long	Complete-Replication
G115	--	Charbell-F1	Johnny's Seed Co	Chard	Beta vulgaris L. subsp. vulgaris	Yes	No	Long	Complete-Replication
G116	--	Rhubarb-Supreme	Johnny's Seed Co	Chard	Beta vulgaris L. subsp. vulgaris	Yes	No	Long	Complete-Replication
G117	--	Magenta-Sunset	True Leaf Market	Chard	Beta vulgaris L. subsp. vulgaris	Yes	No	Long	Complete-Replication
G118	--	Oriole	Johnny's Seed Co	Chard	Beta vulgaris L. subsp. vulgaris	Yes	No	Long	Complete-Replication
G119	--	Bright-Yellow	Johnny's Seed Co	Chard	Beta vulgaris L. subsp. vulgaris	Yes	No	Long	Complete-Replication
G120	--	Peppermint	Johnny's Seed Co	Chard	Beta vulgaris L. subsp. vulgaris	Yes	No	Long	Complete-Replication
G121	--	Perpetual-Spinach	Baker Creek	Chard	Beta vulgaris L. subsp. vulgaris	Yes	No	Long	Complete-Replication
G122	--	Barese	Baker Creek	Chard	Beta vulgaris L. subsp. vulgaris	Yes	No	Long	Complete-Replication
G123	--	Vulcan	Baker Creek	Chard	Beta vulgaris L. subsp. vulgaris	Yes	No	Long	Complete-Replication
G124	--	Bionda-Di-Lyon	Baker Creek	Chard	Beta vulgaris L. subsp. vulgaris	Yes	No	Long	Complete-Replication
G125	--	Verde-De-Taglio	Baker Creek	Chard	Beta vulgaris L. subsp. vulgaris	Yes	No	Long	Complete-Replication
G126	--	Fordhook-Giant	High Mowing	Chard	Beta vulgaris L. subsp. vulgaris	Yes	No	Long	Complete-Replication
G127	--	Argentata	Fedco	Chard	Beta vulgaris L. subsp. vulgaris	Yes	No	Long	Complete-Replication
G128	--	Large-White-Ribbed	Everwilde	Chard	Beta vulgaris L. subsp. vulgaris	Yes	No	Long	Complete-Replication
G129	--	Fire-Fresh	Territorial Seed Co	Chard	Beta vulgaris L. subsp. vulgaris	Yes	No	Long	Complete-Replication
G130	--	El-Dorado		Chard	Beta vulgaris L. subsp. vulgaris	Yes	No	Long	Complete-Replication
G131	--	Fresh-Pak-F1	Johnny's Seed Co	Table	Beta vulgaris L. subsp. vulgaris	Yes	No	Long	Complete-Replication
G132	--	Fresh-Start-F1	Johnny's Seed Co	Table	Beta vulgaris L. subsp. vulgaris	Yes	No	Long	Complete-Replication
G133	--	Mammoth-Red	Baker Creek	Fodder	Beta vulgaris L. subsp. vulgaris	Yes	No	Long	Complete-Replication
G134	--	Yellow-Intermediate	Seed Savers	Fodder	Beta vulgaris L. subsp. vulgaris	Yes	No	Long	Complete-Replication
G135	--	Colossal-Long-Red-Mangel	Reimer	Fodder	Beta vulgaris L. subsp. vulgaris	Yes	No	Long	Complete-Replication
G136	--	Wintergold	USDA	Fodder	Beta vulgaris L. subsp. vulgaris	Yes	No	Long	Complete-Replication
G137	F1042	F1042	USDA	Sugar	Beta vulgaris L. subsp. vulgaris	Yes	No	Long	Complete-Replication
G138	EL5012	EL5012	USDA	Sugar	Beta vulgaris L. subsp. vulgaris	Yes	No	Long	Complete-Replication
G139	C869-CMS	C869-CMS	USDA	Sugar	Beta vulgaris L. subsp. vulgaris	Yes	No	Long	Complete-Replication
G140	--	Bull's-Blood	Johnny's Seed Co	Table	Beta vulgaris L. subsp. vulgaris	Yes	No	Long	Complete-Replication
G141	--	Early-Wonder-Tall-Top	Johnny's Seed Co	Table	Beta vulgaris L. subsp. vulgaris	Yes	No	Long	Complete-Replication
G142	--	Red-Ace-F1	Johnny's Seed Co	Table	Beta vulgaris L. subsp. vulgaris	Yes	No	Long	Complete-Replication
G143	--	Boro-F1	Johnny's Seed Co	Table	Beta vulgaris L. subsp. vulgaris	Yes	No	Long	Complete-Replication
G144	--	Boldor	Johnny's Seed Co	Table	Beta vulgaris L. subsp. vulgaris	Yes	No	Long	Complete-Replication
G145	--	Chioggia-Guardsmark	Johnny's Seed Co	Table	Beta vulgaris L. subsp. vulgaris	Yes	No	Long	Complete-Replication
G146	--	Zeppo-F1	Johnny's Seed Co	Table	Beta vulgaris L. subsp. vulgaris	Yes	No	Long	Complete-Replication
G147	--	Avalanche	Johnny's Seed Co	Table	Beta vulgaris L. subsp. vulgaris	Yes	No	Long	Complete-Replication
G148	--	Cylindra	Johnny's Seed Co	Table	Beta vulgaris L. subsp. vulgaris	Yes	No	Long	Complete-Replication
G149	--	Moneta	Johnny's Seed Co	Table	Beta vulgaris L. subsp. vulgaris	Yes	No	Long	Complete-Replication
G150	--	Babybeat	Johnny's Seed Co	Table	Beta vulgaris L. subsp. vulgaris	Yes	No	Long	Complete-Replication
G151	--	Subeto-F1	Johnny's Seed Co	Table	Beta vulgaris L. subsp. vulgaris	Yes	No	Long	Complete-Replication
G152	--	Touchstone-Gold	Johnny's Seed Co	Table	Beta vulgaris L. subsp. vulgaris	Yes	No	Long	Complete-Replication
G153	--	Bresko	Seedway	Table	Beta vulgaris L. subsp. vulgaris	Yes	No	Long	Complete-Replication
G154	--	Detroit-Supreme	Seedway	Table	Beta vulgaris L. subsp. vulgaris	Yes	No	Long	Complete-Replication
G155	--	Anello-Chioggia	Seedway	Table	Beta vulgaris L. subsp. vulgaris	Yes	No	Long	Complete-Replication
G156	--	Grenade	Seedway	Table	Beta vulgaris L. subsp. vulgaris	Yes	No	Long	Complete-Replication
G157	--	Pablo	Seedway	Table	Beta vulgaris L. subsp. vulgaris	Yes	No	Long	Complete-Replication
G158	--	Red-Cloud	Seedway	Table	Beta vulgaris L. subsp. vulgaris	Yes	No	Long	Complete-Replication
G159	--	Bohan	Seedway	Table	Beta vulgaris L. subsp. vulgaris	Yes	No	Long	Complete-Replication
G160	--	Moulin-Rouge	Burpee	Table	Beta vulgaris L. subsp. vulgaris	Yes	No	Long	Complete-Replication
G161	--	Burpees-Golden	Burpee	Table	Beta vulgaris L. subsp. vulgaris	Yes	No	Long	Complete-Replication
G162	--	Mono	Burpee	Table	Beta vulgaris L. subsp. vulgaris	Yes	No	Long	Complete-Replication
G163	--	Burpee's-Red-Ball	Burpee	Table	Beta vulgaris L. subsp. vulgaris	Yes	No	Long	Complete-Replication
G164	--	Merlin-F1	Burpee	Table	Beta vulgaris L. subsp. vulgaris	Yes	No	Long	Complete-Replication
G165	--	Shiraz	High Mowing	Table	Beta vulgaris L. subsp. vulgaris	Yes	No	Long	Complete-Replication
G166	--	Detroit-Dark-Red	High Mowing	Table	Beta vulgaris L. subsp. vulgaris	Yes	No	Long	Complete-Replication
G167	--	Rhonda-F1	High Mowing	Table	Beta vulgaris L. subsp. vulgaris	Yes	No	Long	Complete-Replication
G168	--	Formanova	High Mowing	Table	Beta vulgaris L. subsp. vulgaris	Yes	No	Long	Complete-Replication
G169	--	Robin	Fedco	Table	Beta vulgaris L. subsp. vulgaris	Yes	No	Long	Complete-Replication
G170	--	Eagle-F1	Fedco	Table	Beta vulgaris L. subsp. vulgaris	Yes	No	Long	Complete-Replication
G171	--	Kestrel-F1	Fedco	Table	Beta vulgaris L. subsp. vulgaris	Yes	No	Long	Complete-Replication
G172	--	Golden-Grex	Fedco	Table	Beta vulgaris L. subsp. vulgaris	Yes	No	Long	Complete-Replication
G173	--	Golden-Detroit	Fedco	Table	Beta vulgaris L. subsp. vulgaris	Yes	No	Long	Complete-Replication
G174	--	Kamuolini-2	Adaptive	Table	Beta vulgaris L. subsp. vulgaris	Yes	No	Long	Complete-Replication
G175	--	Crosby's-Egyptian	Baker Creek	Table	Beta vulgaris L. subsp. vulgaris	Yes	No	Long	Complete-Replication
G176	--	Ruby-Queen	Baker Creek	Table	Beta vulgaris L. subsp. vulgaris	Yes	No	Long	Complete-Replication
G177	--	Albino-White	Baker Creek	Table	Beta vulgaris L. subsp. vulgaris	Yes	No	Long	Complete-Replication
G178	--	Albina-Ice	Mole's Seeds	Table	Beta vulgaris L. subsp. vulgaris	Yes	No	Long	Complete-Replication
G179	--	Boltardy	Mole's Seeds	Table	Beta vulgaris L. subsp. vulgaris	Yes	No	Long	Complete-Replication
G180	--	Bona-F1	Mole's Seeds	Table	Beta vulgaris L. subsp. vulgaris	Yes	No	Long	Complete-Replication
G181	--	Betollo	Mole's Seeds	Table	Beta vulgaris L. subsp. vulgaris	Yes	No	Long	Complete-Replication
G182	--	Monty-RZ	Rijk Zwaan	Table	Beta vulgaris L. subsp. vulgaris	Yes	No	Long	Complete-Replication
G183	--	Akela-RZ	Rijk Zwaan	Table	Beta vulgaris L. subsp. vulgaris	Yes	No	Long	Complete-Replication
G184	--	Betty-RZ	Rijk Zwaan	Table	Beta vulgaris L. subsp. vulgaris	Yes	No	Long	Complete-Replication
G185	--	Carillon-RZ	Rijk Zwaan	Table	Beta vulgaris L. subsp. vulgaris	Yes	No	Long	Complete-Replication
G186	--	Libero-RZ	Rijk Zwaan	Table	Beta vulgaris L. subsp. vulgaris	Yes	No	Long	Complete-Replication
G187	--	Boston	Uprising Seeds	Table	Beta vulgaris L. subsp. vulgaris	Yes	No	Long	Complete-Replication
G188	--	Crapaudine	Uprising Seeds	Table	Beta vulgaris L. subsp. vulgaris	Yes	No	Long	Complete-Replication
G189	--	Feuer-Kugel	Uprising Seeds	Table	Beta vulgaris L. subsp. vulgaris	Yes	No	Long	Complete-Replication
G190	--	Vulture-F1	Stokes	Table	Beta vulgaris L. subsp. vulgaris	Yes	No	Long	Complete-Replication
G191	--	Red-Baron	Renee's Garden	Table	Beta vulgaris L. subsp. vulgaris	Yes	No	Long	Complete-Replication
G192	--	Baby-Ball	Renee's Garden	Table	Beta vulgaris L. subsp. vulgaris	Yes	No	Long	Complete-Replication
G193	--	Forono	Osborne	Table	Beta vulgaris L. subsp. vulgaris	Yes	No	Long	Complete-Replication
G194	--	Early-Blood-Turnip-Beet	Seed Savers	Table	Beta vulgaris L. subsp. vulgaris	Yes	No	Long	Complete-Replication
G195	--	Golden-Boy	Botanical Interests	Table	Beta vulgaris L. subsp. vulgaris	Yes	No	Long	Complete-Replication
G196	--	Green-Top	GrowOrganic.com	Table	Beta vulgaris L. subsp. vulgaris	Yes	No	Long	Complete-Replication
G197	--	Camaro	Vilmorin-Mikado	Table	Beta vulgaris L. subsp. vulgaris	Yes	No	Long	Complete-Replication
G198	--	Paonazza-D-Egitto	Open Circle Seeds (Etsy)	Table	Beta vulgaris L. subsp. vulgaris	Yes	No	Long	Complete-Replication
G199	--	Taunus-F1	Jung Seed	Table	Beta vulgaris L. subsp. vulgaris	Yes	No	Long	Complete-Replication
G200	--	Blankoma	Hirts	Table	Beta vulgaris L. subsp. vulgaris	Yes	No	Long	Complete-Replication
G201	--	Pacemaker-3	Clifton	Table	Beta vulgaris L. subsp. vulgaris	Yes	No	Long	Complete-Replication
G202	--	White-Detroit	Reimer	Table	Beta vulgaris L. subsp. vulgaris	Yes	No	Long	Complete-Replication
G203	--	Long-Season-Lutz	Reimer	Table	Beta vulgaris L. subsp. vulgaris	Yes	No	Long	Complete-Replication
G204	--	Lutz-Green-Leaf	Territorial	Table	Beta vulgaris L. subsp. vulgaris	Yes	No	Long	Complete-Replication
G205	--	Blushing-Not-Bashful	Goldman Lab	Table	Beta vulgaris L. subsp. vulgaris	Yes	No	Long	Complete-Replication
G206	--	Evansville-Ember	Goldman Lab	Table	Beta vulgaris L. subsp. vulgaris	Yes	No	Long	Complete-Replication
G207	--	Evansville-Orbit	Goldman Lab	Table	Beta vulgaris L. subsp. vulgaris	Yes	No	Long	Complete-Replication
G208	--	Snowglobe	Goldman Lab	Table	Beta vulgaris L. subsp. vulgaris	Yes	No	Long	Complete-Replication
G209	--	Moving-Target	Goldman Lab	Table	Beta vulgaris L. subsp. vulgaris	Yes	No	Long	Complete-Replication
G210	--	Badger-Flame	Goldman Lab	Table	Beta vulgaris L. subsp. vulgaris	Yes	No	Long	Complete-Replication
G211	--	Badger-Gold	Goldman Lab	Table	Beta vulgaris L. subsp. vulgaris	Yes	No	Long	Complete-Replication
G212	W450B	W450B	Goldman Lab	Table	Beta vulgaris L. subsp. vulgaris	Yes	No	Long	Complete-Replication
G213	W452C	W452C	Goldman Lab	Table	Beta vulgaris L. subsp. vulgaris	Yes	No	Long	Complete-Replication
G214	W451C	W451C	Goldman Lab	Table	Beta vulgaris L. subsp. vulgaris	Yes	No	Long	Complete-Replication
G215	W453B	W453B	Goldman Lab	Table	Beta vulgaris L. subsp. vulgaris	Yes	No	Long	Complete-Replication
G216	W455B	W455B	Goldman Lab	Table	Beta vulgaris L. subsp. vulgaris	Yes	No	Long	Complete-Replication
G217	W425B	W425B	Goldman Lab	Table	Beta vulgaris L. subsp. vulgaris	Yes	No	Long	Complete-Replication
G219	W427B	W427B	Goldman Lab	Table	Beta vulgaris L. subsp. vulgaris	Yes	No	Long	Complete-Replication
G220	W451C7	W451C7	Goldman Lab	Table	Beta vulgaris L. subsp. vulgaris	Yes	No	Long	Complete-Replication
G221	W364B	W364B	Goldman Lab	Table	Beta vulgaris L. subsp. vulgaris	Yes	No	Long	Complete-Replication
G222	W357B	W357B	Goldman Lab	Table	Beta vulgaris L. subsp. vulgaris	Yes	No	Long	Complete-Replication
G223	--	Badger-Torch	Goldman Lab	Table	Beta vulgaris L. subsp. vulgaris	Yes	No	Long	Complete-Replication
G224	--	Badger-Sunset	Goldman Lab	Table	Beta vulgaris L. subsp. vulgaris	Yes	No	Long	Complete-Replication
G225	--	Ideal-Dapple	Goldman Lab	Table	Beta vulgaris L. subsp. vulgaris	Yes	No	Long	Complete-Replication
G226	--	Round-Flame	Goldman Lab	Table	Beta vulgaris L. subsp. vulgaris	Yes	No	Long	Complete-Replication
G227	--	Round-Yellow	Goldman Lab	Table	Beta vulgaris L. subsp. vulgaris	Yes	No	Long	Complete-Replication
G228	--	Unique-Orange	Goldman Lab	Table	Beta vulgaris L. subsp. vulgaris	Yes	No	Long	Complete-Replication
G229	--	Savoy	Goldman Lab	Table	Beta vulgaris L. subsp. vulgaris	Yes	No	Long	Complete-Replication
G230	--	Orange-Interior	Goldman Lab	Table	Beta vulgaris L. subsp. vulgaris	Yes	No	Long	Complete-Replication
G231	--	Falcon	Seedway	Table	Beta vulgaris L. subsp. vulgaris	Yes	No	Long	Complete-Replication
G232	--	Palau	Bejo	Table	Beta vulgaris L. subsp. vulgaris	Yes	No	Long	Complete-Replication
G233	--	Manzu	Bejo	Table	Beta vulgaris L. subsp. vulgaris	Yes	No	Long	Complete-Replication
G234	--	Manolo	Bejo	Table	Beta vulgaris L. subsp. vulgaris	Yes	No	Long	Complete-Replication
G235	--	Bazzu	Bejo	Table	Beta vulgaris L. subsp. vulgaris	Yes	No	Long	Complete-Replication
G236	--	Scarlett	Pop Vriend	Table	Beta vulgaris L. subsp. vulgaris	Yes	No	Long	Complete-Replication
G237	--	Jolie	Pop Vriend	Table	Beta vulgaris L. subsp. vulgaris	Yes	No	Long	Complete-Replication
G238	--	Bullock	Pop Vriend	Table	Beta vulgaris L. subsp. vulgaris	Yes	No	Long	Complete-Replication
References
Sandell FL, Stralis-Pavese N, McGrath JM, Schulz B, Himmelbauer H, Dohm JC. Genomic distances reveal relationships of wild and cultivated beets. Nature Communications 2022;13(1):2021.

## Sheet: Table S2 Excluded
Table S2. Accessions excluded from the Wisconsin Beta Diversity Panel due to low read quality, genetic duplication or low phenotypic data quality.
ID	Accession	Name	Supplier	Crop type	Scientific name	Total Read Count Of accession	Reason for exclusion	Average Read Count
G082	PI 590640	Detroit Dark Red Garnet	USDA-ARS-GRIN	Table	Beta vulgaris L. subsp. vulgaris	4006	Low Read Count	3560000
G084	PI 103042	Ken Ta Tsai	USDA-ARS-GRIN	Table	Beta vulgaris L. subsp. vulgaris	562	Low Read Count
G111	--	W434B	Goldman Lab	Table	Beta vulgaris L. subsp. vulgaris	12998	Low Read Count
G218	--	W433B	Goldman Lab	Table	Beta vulgaris L. subsp. vulgaris	120633	Low Read Count
W357B	--	W357B	Goldman Lab	Table	Beta vulgaris L. subsp. vulgaris	5371986	Genetic Duplicate of G222
Excluded due to low-quality phenotypic data
G097							Phenotypes only estimated on 4 roots distributed in 2 plots
G101							Phenotypes only estimated on 4 roots distributed in 2 plots

## Sheet: Table S3 Fields
Table S3. Experimental details.
Trial	Planting date	Harvesting date	Seeding rate (seeds/m)	Seeding rate (seeds/ft)	Soil type	Experimental design	Accessions planted	Panel	Between Row spacing (m)	County	State
2022 Arlington	May 25 2022	August 15 2022	14.4	8	Plano silt loam (Typic Typic Argiudolls)	RCBD	234	Full	0.5	Columbia	WI
2023 Arlington	May 24 2023	August 22 2023	14.4	8	Plano silt loam (Typic Typic Argiudolls)	RCBD	234	Full	0.5	Columbia	WI
2022 Hancock	May 17 2022	August 17 2022	14.4	8	Plainfield loamy sand (Typic Udipsamment),	RCBD	125	Subset	0.5	Waushara	WI
2023 Hancock	May 25 2023	August 15 2023	14.4	8	Plainfield loamy sand (Typic Udipsamment),	RCBD	125	Subset	0.5	Waushara	WI

## Sheet: Table S4 Samples
Table S4. Number of sampled plants for pooled genotyping and number of plots on which phenotypic data was computed.
ID	No. of sampled plants for pooled genotyping	No. of plots used to compute phenotypic data	Notes
G001	11	6	Included in Phenotypic, Population Structure and GWAS analysis
G002	15	5	Included in Phenotypic, Population Structure and GWAS analysis
G003	15	6	Included in Phenotypic, Population Structure and GWAS analysis
G004	9	3	Included in Phenotypic, Population Structure and GWAS analysis
G005	11	6	Included in Phenotypic, Population Structure and GWAS analysis
G006	15	4	Included in Phenotypic, Population Structure and GWAS analysis
G007	15	6	Included in Phenotypic, Population Structure and GWAS analysis
G008	15	6	Included in Phenotypic, Population Structure and GWAS analysis
G009	14	6	Included in Phenotypic, Population Structure and GWAS analysis
G010	14	6	Included in Phenotypic, Population Structure and GWAS analysis
G011	11	5	Included in Phenotypic, Population Structure and GWAS analysis
G012	8	5	Included in Phenotypic, Population Structure and GWAS analysis
G013	12	6	Included in Phenotypic, Population Structure and GWAS analysis
G014	8	5	Included in Phenotypic, Population Structure and GWAS analysis
G015	15	5	Included in Phenotypic, Population Structure and GWAS analysis
G016	15	6	Included in Phenotypic, Population Structure and GWAS analysis
G017	15	6	Included in Phenotypic, Population Structure and GWAS analysis
G018	15	6	Included in Phenotypic, Population Structure and GWAS analysis
G019	15	6	Included in Phenotypic, Population Structure and GWAS analysis
G020	15	6	Included in Phenotypic, Population Structure and GWAS analysis
G021	12	6	Included in Phenotypic, Population Structure and GWAS analysis
G022	12	5	Included in Phenotypic, Population Structure and GWAS analysis
G023	10	5	Included in Phenotypic, Population Structure and GWAS analysis
G024	13	6	Included in Phenotypic, Population Structure and GWAS analysis
G025	12	6	Included in Phenotypic, Population Structure and GWAS analysis
G026	7	3	Included in Phenotypic, Population Structure and GWAS analysis
G027	11	6	Included in Phenotypic, Population Structure and GWAS analysis
G028	15	3	Included in Phenotypic, Population Structure and GWAS analysis
G029	15	6	Included in Phenotypic, Population Structure and GWAS analysis
G030	15	5	Included in Phenotypic, Population Structure and GWAS analysis
G031	10	5	Included in Phenotypic, Population Structure and GWAS analysis
G032	8	6	Included in Phenotypic, Population Structure and GWAS analysis
G033	10	4	Included in Phenotypic, Population Structure and GWAS analysis
G034	3	4	Included in Phenotypic, Population Structure and GWAS analysis
G035	5	5	Included in Phenotypic, Population Structure and GWAS analysis
G036	15	5	Included in Phenotypic, Population Structure and GWAS analysis
G037	15	5	Included in Phenotypic, Population Structure and GWAS analysis
G038	10	6	Included in Phenotypic, Population Structure and GWAS analysis
G039	5	5	Included in Phenotypic, Population Structure and GWAS analysis
G040	7	5	Included in Phenotypic, Population Structure and GWAS analysis
G041	15	6	Included in Phenotypic, Population Structure and GWAS analysis
G042	15	6	Included in Phenotypic, Population Structure and GWAS analysis
G043	15	6	Included in Phenotypic, Population Structure and GWAS analysis
G044	13	6	Included in Phenotypic, Population Structure and GWAS analysis
G045	3	4	Included in Phenotypic, Population Structure and GWAS analysis
G046	15	5	Included in Phenotypic, Population Structure and GWAS analysis
G047	15	6	Included in Phenotypic, Population Structure and GWAS analysis
G048	15	6	Included in Phenotypic, Population Structure and GWAS analysis
G049	4	6	Included in Phenotypic, Population Structure and GWAS analysis
G050	9	4	Included in Phenotypic, Population Structure and GWAS analysis
G051	15	6	Included in Phenotypic, Population Structure and GWAS analysis
G052	4	4	Included in Phenotypic, Population Structure and GWAS analysis
G053	15	5	Included in Phenotypic, Population Structure and GWAS analysis
G054	5	4	Included in Phenotypic, Population Structure and GWAS analysis
G055	11	6	Included in Phenotypic, Population Structure and GWAS analysis
G056	15	6	Included in Phenotypic, Population Structure and GWAS analysis
G057	8	6	Included in Phenotypic, Population Structure and GWAS analysis
G058	4	4	Included in Phenotypic, Population Structure and GWAS analysis
G059	9	5	Included in Phenotypic, Population Structure and GWAS analysis
G060	15	6	Included in Phenotypic, Population Structure and GWAS analysis
G061	8	6	Included in Phenotypic, Population Structure and GWAS analysis
G062	15	5	Included in Phenotypic, Population Structure and GWAS analysis
G063	15	5	Included in Phenotypic, Population Structure and GWAS analysis
G064	15	6	Included in Phenotypic, Population Structure and GWAS analysis
G065	13	6	Included in Phenotypic, Population Structure and GWAS analysis
G066	2	5	Included in Phenotypic, Population Structure and GWAS analysis
G067	9	6	Included in Phenotypic, Population Structure and GWAS analysis
G068	15	6	Included in Phenotypic, Population Structure and GWAS analysis
G069	12	5	Included in Phenotypic, Population Structure and GWAS analysis
G070	11	6	Included in Phenotypic, Population Structure and GWAS analysis
G071	11	6	Included in Phenotypic, Population Structure and GWAS analysis
G072	15	5	Included in Phenotypic, Population Structure and GWAS analysis
G073	13	6	Included in Phenotypic, Population Structure and GWAS analysis
G074	10	5	Included in Phenotypic, Population Structure and GWAS analysis
G075	4	4	Included in Phenotypic, Population Structure and GWAS analysis
G076	15	6	Included in Phenotypic, Population Structure and GWAS analysis
G077	2	5	Included in Phenotypic, Population Structure and GWAS analysis
G078	9	5	Included in Phenotypic, Population Structure and GWAS analysis
G079	15	6	Included in Phenotypic, Population Structure and GWAS analysis
G080	15	5	Included in Phenotypic, Population Structure and GWAS analysis
G081	15	6	Included in Phenotypic, Population Structure and GWAS analysis
G083	13	6	Included in Phenotypic, Population Structure and GWAS analysis
G085	14	5	Included in Phenotypic, Population Structure and GWAS analysis
G086	15	5	Included in Phenotypic, Population Structure and GWAS analysis
G087	14	6	Included in Phenotypic, Population Structure and GWAS analysis
G088	13	6	Included in Phenotypic, Population Structure and GWAS analysis
G089	15	5	Included in Phenotypic, Population Structure and GWAS analysis
G090	8	6	Included in Phenotypic, Population Structure and GWAS analysis
G091	15	6	Included in Phenotypic, Population Structure and GWAS analysis
G092	3	6	Included in Phenotypic, Population Structure and GWAS analysis
G093	7	6	Included in Phenotypic, Population Structure and GWAS analysis
G094	14	5	Included in Phenotypic, Population Structure and GWAS analysis
G095	8	3	Included in Phenotypic, Population Structure and GWAS analysis
G096	14	6	Included in Phenotypic, Population Structure and GWAS analysis
G097	6	2	Included in Phenotypic, Population Structure But excluded from GWAS analysis
G098	9	6	Included in Phenotypic, Population Structure and GWAS analysis
G099	15	6	Included in Phenotypic, Population Structure and GWAS analysis
G100	8	4	Included in Phenotypic, Population Structure and GWAS analysis
G101	7	2	Included in Phenotypic, Population Structure But excluded from GWAS analysis
G102	8	6	Included in Phenotypic, Population Structure and GWAS analysis
G103	9	6	Included in Phenotypic, Population Structure and GWAS analysis
G104	5	5	Included in Phenotypic, Population Structure and GWAS analysis
G105	2	4	Included in Phenotypic, Population Structure and GWAS analysis
G106	8	4	Included in Phenotypic, Population Structure and GWAS analysis
G107	2	4	Included in Phenotypic, Population Structure and GWAS analysis
G108	9	6	Included in Phenotypic, Population Structure and GWAS analysis
G109	8	6	Included in Phenotypic, Population Structure and GWAS analysis
G110	3	6	Included in Phenotypic, Population Structure and GWAS analysis
G112	15	3	Included in Phenotypic, Population Structure and GWAS analysis
G113	15	12	Included in Phenotypic, Population Structure and GWAS analysis
G114	15	12	Included in Phenotypic, Population Structure and GWAS analysis
G115	15	12	Included in Phenotypic, Population Structure and GWAS analysis
G116	15	12	Included in Phenotypic, Population Structure and GWAS analysis
G117	15	12	Included in Phenotypic, Population Structure and GWAS analysis
G118	15	12	Included in Phenotypic, Population Structure and GWAS analysis
G119	15	12	Included in Phenotypic, Population Structure and GWAS analysis
G120	15	12	Included in Phenotypic, Population Structure and GWAS analysis
G121	15	12	Included in Phenotypic, Population Structure and GWAS analysis
G122	15	12	Included in Phenotypic, Population Structure and GWAS analysis
G123	15	12	Included in Phenotypic, Population Structure and GWAS analysis
G124	15	12	Included in Phenotypic, Population Structure and GWAS analysis
G125	15	11	Included in Phenotypic, Population Structure and GWAS analysis
G126	15	11	Included in Phenotypic, Population Structure and GWAS analysis
G127	15	12	Included in Phenotypic, Population Structure and GWAS analysis
G128	15	12	Included in Phenotypic, Population Structure and GWAS analysis
G129	15	12	Included in Phenotypic, Population Structure and GWAS analysis
G130	15	12	Included in Phenotypic, Population Structure and GWAS analysis
G131	15	12	Included in Phenotypic, Population Structure and GWAS analysis
G132	15	12	Included in Phenotypic, Population Structure and GWAS analysis
G133	15	12	Included in Phenotypic, Population Structure and GWAS analysis
G134	15	12	Included in Phenotypic, Population Structure and GWAS analysis
G135	15	12	Included in Phenotypic, Population Structure and GWAS analysis
G136	15	12	Included in Phenotypic, Population Structure and GWAS analysis
G137	15	12	Included in Phenotypic, Population Structure and GWAS analysis
G138	15	12	Included in Phenotypic, Population Structure and GWAS analysis
G139	15	12	Included in Phenotypic, Population Structure and GWAS analysis
G140	15	12	Included in Phenotypic, Population Structure and GWAS analysis
G141	15	12	Included in Phenotypic, Population Structure and GWAS analysis
G142	15	12	Included in Phenotypic, Population Structure and GWAS analysis
G143	15	12	Included in Phenotypic, Population Structure and GWAS analysis
G144	15	12	Included in Phenotypic, Population Structure and GWAS analysis
G145	15	12	Included in Phenotypic, Population Structure and GWAS analysis
G146	15	12	Included in Phenotypic, Population Structure and GWAS analysis
G147	15	12	Included in Phenotypic, Population Structure and GWAS analysis
G148	15	12	Included in Phenotypic, Population Structure and GWAS analysis
G149	15	12	Included in Phenotypic, Population Structure and GWAS analysis
G150	15	12	Included in Phenotypic, Population Structure and GWAS analysis
G151	15	12	Included in Phenotypic, Population Structure and GWAS analysis
G152	15	11	Included in Phenotypic, Population Structure and GWAS analysis
G153	15	12	Included in Phenotypic, Population Structure and GWAS analysis
G154	15	12	Included in Phenotypic, Population Structure and GWAS analysis
G155	15	12	Included in Phenotypic, Population Structure and GWAS analysis
G156	15	12	Included in Phenotypic, Population Structure and GWAS analysis
G157	15	12	Included in Phenotypic, Population Structure and GWAS analysis
G158	15	12	Included in Phenotypic, Population Structure and GWAS analysis
G159	15	12	Included in Phenotypic, Population Structure and GWAS analysis
G160	15	12	Included in Phenotypic, Population Structure and GWAS analysis
G161	15	12	Included in Phenotypic, Population Structure and GWAS analysis
G162	15	12	Included in Phenotypic, Population Structure and GWAS analysis
G163	15	12	Included in Phenotypic, Population Structure and GWAS analysis
G164	15	12	Included in Phenotypic, Population Structure and GWAS analysis
G165	15	11	Included in Phenotypic, Population Structure and GWAS analysis
G166	15	12	Included in Phenotypic, Population Structure and GWAS analysis
G167	15	12	Included in Phenotypic, Population Structure and GWAS analysis
G168	15	12	Included in Phenotypic, Population Structure and GWAS analysis
G169	15	12	Included in Phenotypic, Population Structure and GWAS analysis
G170	15	12	Included in Phenotypic, Population Structure and GWAS analysis
G171	15	11	Included in Phenotypic, Population Structure and GWAS analysis
G172	15	12	Included in Phenotypic, Population Structure and GWAS analysis
G173	15	12	Included in Phenotypic, Population Structure and GWAS analysis
G174	15	12	Included in Phenotypic, Population Structure and GWAS analysis
G175	15	12	Included in Phenotypic, Population Structure and GWAS analysis
G176	15	12	Included in Phenotypic, Population Structure and GWAS analysis
G177	15	12	Included in Phenotypic, Population Structure and GWAS analysis
G178	15	12	Included in Phenotypic, Population Structure and GWAS analysis
G179	15	12	Included in Phenotypic, Population Structure and GWAS analysis
G180	15	12	Included in Phenotypic, Population Structure and GWAS analysis
G181	15	12	Included in Phenotypic, Population Structure and GWAS analysis
G182	15	12	Included in Phenotypic, Population Structure and GWAS analysis
G183	15	12	Included in Phenotypic, Population Structure and GWAS analysis
G184	15	12	Included in Phenotypic, Population Structure and GWAS analysis
G185	15	12	Included in Phenotypic, Population Structure and GWAS analysis
G186	15	12	Included in Phenotypic, Population Structure and GWAS analysis
G187	15	12	Included in Phenotypic, Population Structure and GWAS analysis
G188	15	12	Included in Phenotypic, Population Structure and GWAS analysis
G189	15	12	Included in Phenotypic, Population Structure and GWAS analysis
G190	15	12	Included in Phenotypic, Population Structure and GWAS analysis
G191	15	12	Included in Phenotypic, Population Structure and GWAS analysis
G192	15	12	Included in Phenotypic, Population Structure and GWAS analysis
G193	15	12	Included in Phenotypic, Population Structure and GWAS analysis
G194	15	13	Included in Phenotypic, Population Structure and GWAS analysis
G195	15	12	Included in Phenotypic, Population Structure and GWAS analysis
G196	15	12	Included in Phenotypic, Population Structure and GWAS analysis
G197	15	12	Included in Phenotypic, Population Structure and GWAS analysis
G198	4	5	Included in Phenotypic, Population Structure and GWAS analysis
G199	15	12	Included in Phenotypic, Population Structure and GWAS analysis
G200	15	12	Included in Phenotypic, Population Structure and GWAS analysis
G201	15	12	Included in Phenotypic, Population Structure and GWAS analysis
G202	15	12	Included in Phenotypic, Population Structure and GWAS analysis
G203	15	12	Included in Phenotypic, Population Structure and GWAS analysis
G204	15	12	Included in Phenotypic, Population Structure and GWAS analysis
G205	15	10	Included in Phenotypic, Population Structure and GWAS analysis
G206	15	12	Included in Phenotypic, Population Structure and GWAS analysis
G207	15	12	Included in Phenotypic, Population Structure and GWAS analysis
G208	15	11	Included in Phenotypic, Population Structure and GWAS analysis
G209	15	12	Included in Phenotypic, Population Structure and GWAS analysis
G210	15	11	Included in Phenotypic, Population Structure and GWAS analysis
G211	15	5	Included in Phenotypic, Population Structure and GWAS analysis
G212	15	11	Included in Phenotypic, Population Structure and GWAS analysis
G213	15	12	Included in Phenotypic, Population Structure and GWAS analysis
G214	15	12	Included in Phenotypic, Population Structure and GWAS analysis
G215	15	12	Included in Phenotypic, Population Structure and GWAS analysis
G216	15	11	Included in Phenotypic, Population Structure and GWAS analysis
G217	2	8	Included in Phenotypic, Population Structure and GWAS analysis
G219	15	11	Included in Phenotypic, Population Structure and GWAS analysis
G220	1	8	Included in Phenotypic, Population Structure and GWAS analysis
G221	15	12	Included in Phenotypic, Population Structure and GWAS analysis
G222	15	12	Included in Phenotypic, Population Structure and GWAS analysis
G223	8	11	Included in Phenotypic, Population Structure and GWAS analysis
G224	15	5	Included in Phenotypic, Population Structure and GWAS analysis
G225	15	12	Included in Phenotypic, Population Structure and GWAS analysis
G226	15	12	Included in Phenotypic, Population Structure and GWAS analysis
G227	15	12	Included in Phenotypic, Population Structure and GWAS analysis
G228	15	12	Included in Phenotypic, Population Structure and GWAS analysis
G229	15	11	Included in Phenotypic, Population Structure and GWAS analysis
G230	15	12	Included in Phenotypic, Population Structure and GWAS analysis
G231	15	12	Included in Phenotypic, Population Structure and GWAS analysis
G232	15	12	Included in Phenotypic, Population Structure and GWAS analysis
G233	15	12	Included in Phenotypic, Population Structure and GWAS analysis
G234	15	12	Included in Phenotypic, Population Structure and GWAS analysis
G235	15	12	Included in Phenotypic, Population Structure and GWAS analysis
G236	15	6	Included in Phenotypic, Population Structure and GWAS analysis
G237	15	6	Included in Phenotypic, Population Structure and GWAS analysis
G238	15	6	Included in Phenotypic, Population Structure and GWAS analysis
Std Deviation	4
Mean	13

## Sheet: Table S5 Heritabilities
Table S5. Heritability Estimates by Crop Type and Wild Crop Relative
Trait	Heritability by Crop type
	Chard	Fodder	Wild	Sugar	Table
Digital biomass (mm2)	0.85	0.8	0.75	0.76	0.74
Width (mm)	0.76	0.86	0.83	0.54	0.9
Length (mm)	0.3	0.88	0	0.55	0.94
Tip angle (degrees)	0.17	0.85	0	0	0.96
Root contour (PC-score)	0	0.85	0.25	0.56	0.91
Length-to-width ratio (log transformed)	0.55	0.94	0.32	0	0.97

## Sheet: Table S6 Variance components
Table S6. Variance components, proportion and significance for each of the sources of variance. LW ratio is log-transformed (log(y)).
	Biomass			Width			Length			Tip angle			LW ratio			Root contour
Source	Variance	Proportion	p-value	Variance	Proportion	p-value	Variance	Proportion	p-value	Variance	Proportion	p-value	Variance	Proportion	p-value	Variance	Proportion	p-value
Plot	361500	0.06	<0.001	34.1287	0.04	<0.001	211.748	0.09	<0.001	28.8288	0.05	<0.001	0.0131296	0.02	<0.001	0.941992	0.06	<0.001
GenoxEnv	153105	0.02	<0.001	13.8644	0.02	<0.001	199.722	0.08	<0.001	15.2722	0.03	<0.001	0.0232885	0.04	<0.001	0.746723	0.05	<0.001
Geno	2.03888e+06	0.32	<0.001	477.208	0.61	<0.001	1353.6	0.56	<0.001	415.034	0.76	<0.001	0.490481	0.84	<0.001	10.2167	0.69	<0.001
Env/Block	12694.7	0.00197682	0.0132	0.124618	0	0.68	3.6906	0	0.03	0.279279	0	0.076	0	0	1	0.0236908	0	0
Env	357437	0.06	<0.001	33.97	0.04	<0.001	55.9026	0.02	<0.001	4.92568	0.01	<0.001	0.0132147	0.02	<0.001	0.657746	0.04	<0.001
Residual	3.49816e+06	0.54		221.972	0.28		596.352	0.25		83.4998	0.15		0.0419463	0.07		2.11621	0.14
		0.0562929

## Sheet: Table S7 Slopes
Table S7. Finlay-Wilkinson regression coefficients for 104 accession with complete replication across environments for six shape traits. Digital biomass is the 2D area in mm²; length is the distance from the root crown to the root tip in mm; LW ratio is the log-transformed ratio of root length to maximum width; root contour is derived from PCA of contour values; tip angle is the interior angle fr…
ID	Biomass	LW ratio	Length	Root contour	Tip angle	Width
G189	-0.288056	0.643042	-0.0730088	0.810655	0.231156	0.139242
G232	-0.172382	0.0979048	-0.0073181	0.94083	-1.14673	-0.237935
G130	-0.115532	3.55569	2.47742	0.178865	1.50114	0.758475
G234	-0.102985	0.676548	0.838938	0.69218	0.93954	-0.193271
G197	0.0781186	0.851717	0.249614	0.879644	-0.264011	0.640868
G194	0.090606	0.734695	-0.0391661	1.21638	2.58655	1.00752
G174	0.114661	0.55239	0.0789456	1.02482	2.79589	0.510258
G122	0.148151	1.79707	0.447355	0.248063	-0.565756	0.274045
G119	0.18061	4.14062	1.83119	1.35175	2.72687	0.788999
G142	0.193905	0.586601	0.277532	0.859303	-1.82529	0.253716
G120	0.197158	4.06063	1.57543	0.756467	1.18081	0.796662
G148	0.206957	0.66519	0.857378	0.295865	1.99127	0.111324
G137	0.246672	2.633	0.32402	0.958184	4.29457	1.34222
G169	0.269661	1.00144	0.725048	1.09596	0.666438	0.390467
G154	0.28842	0.773087	1.04901	0.842762	1.73212	0.0859366
G153	0.326193	0.89096	0.895194	1.20031	-0.75026	0.420513
G124	0.327972	3.34286	5.04246	0.213071	-0.0801626	0.318545
G225	0.363143	0.704365	-0.247064	0.978504	0.843924	1.23147
G206	0.366109	0.746423	1.32926	0.751683	0.407123	-0.193656
G233	0.380484	0.909329	0.266385	0.860652	1.39758	1.04337
G186	0.412181	1.15794	0.355982	0.616855	2.49539	1.13814
G157	0.429973	0.692906	0.227147	0.679064	0.97551	0.863562
G143	0.431563	1.06308	0.564361	0.79481	0.364247	1.08225
G121	0.439837	4.01384	4.78387	0.599009	0.903639	0.516602
G146	0.441389	0.854744	0.531623	0.223369	2.00502	0.578758
G117	0.458188	3.23105	2.04315	1.01397	0.239815	0.732331
G116	0.488364	1.99756	2.87502	0.469321	0.166463	0.51461
G192	0.489314	0.301083	-0.28587	0.730623	-1.81297	0.969842
G196	0.505615	0.52938	-0.0924748	0.920856	2.02407	0.764757
G127	0.530918	3.46588	5.76188	-0.00252124	1.39431	0.456129
G228	0.548494	1.25935	2.04698	1.40324	1.01877	0.0961429
G221	0.617041	0.658174	0.266976	0.726563	1.44079	0.986278
G160	0.619499	0.839505	1.1853	0.821676	2.77774	0.303482
G215	0.641676	-0.0968086	0.176257	1.097	-1.68069	0.674013
G115	0.64773	3.76399	3.24351	0.563816	3.69338	1.11747
G190	0.665725	0.991632	1.14338	0.325647	0.940701	0.604192
G128	0.667962	2.93495	3.025	0.521132	0.993515	0.679582
G183	0.681231	0.621062	0.744025	0.807262	1.00053	0.43191
G176	0.69573	0.835974	0.381461	0.922667	3.12874	0.883181
G118	0.747393	2.25647	0.531379	1.28688	-0.294473	0.770641
G123	0.787577	2.92124	4.75703	0.161806	0.0220709	0.460286
G187	0.789985	0.660387	0.704432	0.910209	0.576863	0.653082
G147	0.79405	0.762616	0.642354	0.805241	-0.229449	0.919132
G167	0.840106	0.107499	-0.146109	0.806172	-2.60394	0.979696
G156	0.840138	0.658059	0.521	1.01073	1.68451	0.871397
G129	0.862208	1.63126	0.567129	1.60459	1.61426	1.23793
G138	0.944393	0.818423	-0.688512	3.60714	-1.32849	1.21791
G166	0.953109	1.02948	1.12513	0.696196	1.79542	1.087
G159	0.955164	-0.0739898	0.189391	0.785154	-1.14408	0.780322
G222	0.969375	0.522153	0.418899	1.00762	1.41973	1.11074
G177	0.970278	1.24561	1.80717	0.944539	7.95055	0.76102
G170	0.991276	0.577948	0.478001	0.835694	1.83503	0.983164
G114	1.02871	0.534898	0.588027	0.942531	3.62331	1.15857
G135	1.04578	0.857288	0.501835	3.26624	-0.440893	1.15019
G172	1.05512	0.295967	-0.0500454	2.01066	1.94789	0.90783
G193	1.08079	-0.58607	-0.244255	0.473874	0.05133	0.372242
G173	1.10071	-0.0698197	-0.486287	1.04989	-1.29684	1.03941
G182	1.12571	0.248014	0.936756	0.79795	-0.769335	0.442725
G188	1.14804	0.6963	1.58724	1.02134	-0.137142	0.771172
G164	1.15146	1.03407	0.157986	0.878366	2.3917	1.82838
G202	1.17043	1.01734	1.20907	1.22172	4.2837	1.36431
G141	1.2102	0.596663	0.76801	1.37563	1.94972	1.0955
G181	1.21397	0.208964	0.501145	1.06318	-0.747842	0.780913
G145	1.22294	0.883221	1.01609	1.12779	-0.0499885	1.33977
G226	1.23896	0.342245	0.711562	0.744681	-0.227266	1.00094
G139	1.24409	2.18089	3.06333	0.975133	3.63222	1.51726
G231	1.2525	0.590716	0.772632	0.784661	-0.690633	1.16116
G144	1.25598	1.0907	0.885842	0.739966	5.68443	1.54559
G140	1.27586	0.457906	0.885118	1.19844	2.44441	1.19861
G136	1.28237	0.945286	2.27141	0.897258	5.4678	0.563785
G209	1.30286	0.58718	1.2177	0.653953	-2.05442	1.31313
G158	1.32641	0.922262	1.0863	1.23171	1.77519	1.36708
G207	1.35578	1.19193	1.25942	0.736876	3.08096	1.53043
G161	1.36066	0.287974	0.633347	1.24081	-0.367324	1.09937
G175	1.38153	0.66316	0.858237	1.07154	1.57978	1.47491
G203	1.38649	0.452175	0.824607	1.64316	3.70701	1.21095
G204	1.41092	0.255804	0.163185	1.56337	2.02769	1.63033
G180	1.43897	0.921933	1.33181	1.1903	2.85499	1.24327
G113	1.46878	0.530612	0.612327	0.717082	0.0209128	1.34215
G201	1.48876	0.792836	0.869775	1.28632	0.796227	1.54403
G230	1.4929	0.760075	0.812048	1.28236	1.8533	1.56651
G151	1.50032	0.794773	0.663968	0.924528	0.331187	1.78842
G179	1.50121	0.770995	1.1659	0.612554	1.14176	1.26747
G185	1.5023	0.184624	0.33071	0.796143	0.492773	0.220378
G155	1.50576	0.903626	1.06493	0.882937	1.13811	1.27257
G163	1.5121	0.287097	0.112134	1.00423	1.84966	1.75492
G200	1.54104	0.976816	1.38695	1.4604	-0.237395	1.46502
G150	1.56633	0.739086	1.17175	0.519085	1.18889	1.62113
G195	1.5863	0.510831	1.03713	0.891392	0.0624288	1.14608
G213	1.61796	0.763838	2.30362	0.4949	-0.581999	0.25326
G235	1.62243	0.706423	0.472075	1.19357	-0.195479	1.92029
G131	1.62484	0.442423	0.0444587	2.70371	-1.40943	1.51573
G134	1.65201	-0.716934	-1.91327	3.54571	-4.38759	1.37984
G199	1.67108	-0.832385	0.536929	1.00761	-2.63489	0.236696
G178	1.72012	0.803774	1.45036	1.58451	3.66201	1.52113
G184	1.78378	0.670712	0.973757	0.345555	1.14928	1.6732
G227	1.85854	0.611409	2.09163	0.818571	-1.10602	0.989937
G162	1.92381	0.833652	0.97393	0.489651	0.414479	2.10843
G191	1.98439	1.12739	1.16612	1.45565	3.1742	2.33201
G168	1.99211	0.151226	0.945395	1.02232	-1.66309	0.531949
G133	2.21453	1.65053	2.47845	1.71601	2.5135	1.59116
G149	2.34507	1.10203	1.0525	0.623269	2.61103	2.63743
G132	3.01431	0.397077	1.26302	2.19744	1.01004	1.83511
G214	3.28463	0.834476	0.699846	0.671198	1.0559	3.66302

## Sheet: Table S8 Coverage Stats
Table S8. Average inter-SNP distance across chromosomes in table beet subset and the full Wisconsin Beta Diversity Panel (WBDP)
Chromosome	Average Inter-SNP distance
Table beets
CHR1	111505
CHR2	110241
CHR3	110849
CHR4	108537
CHR5	99591
CHR6	102515
CHR7	88175
CHR8	119527
CHR9	95704
Overall	104467
Full panel
CHR1	90697
CHR2	84835
CHR3	88022
CHR4	97568
CHR5	90987
CHR6	86483
CHR7	74503
CHR8	84732
CHR9	80485
Overall	86318.5

## Sheet: Table S9 Candidate Genes
Table S9. Summary of genetic loci and candidate genes within the linkage disequilibrium block associated with various traits in Beta vulgaris. The table includes the trait, chromosome, position, statistical score, percentage of phenotypic variance explained (PVE), analysis models with which association was detected, candidate gene IDs, their distances from the loci in kilobases (kb), gene ontolog…
Panel	Trait	Chrom	Position	Score	PVE	Model	Gene ID of Candidate	Distance (kb)	Gene_Ontology	Functional Annotation from Arabidopsis thaliana
Full panel	Root contour	2	39539086	6.535	0	K, K-LOCO	Bevul.2G107400.1	17.023	GO:0005515	Ankyrin repeat family protein
Full panel	Width	2	55158230	5.615	11.8	FarmCPU, Blink	Bevul.2G174900.1	103.539	GO:0003824 GO:0009058 GO:0030170	Enzyme 2.3.1.47 - 8-amino-7-oxononanoate synthase / AONS
							Bevul.2G174800.1	99.738		BETA-1,3-N-ACETYLGLUCOSAMINYLTRANSFERASE FAMILY PROTEIN
							Bevul.2G174700.1	81.894		Similar to TDL1: TPD1 protein homolog 1 (Arabidopsis thaliana) or BETA-1,3-N-ACETYLGLUCOSAMINYLTRANSFERASE (C. sinensis).
							Bevul.2G174500.1	50.259		8-amino-7-oxononanoate synthase / AONS
							Bevul.2G174400.1	41.07		Staphopain proregion
							Bevul.2G174300.1	29.999	GO:0005515	WD40-repeat-containing domain
							Bevul.2G174200.1	22.574	GO:0005089 GO:0035023	uncharacterized protein (K06990)
							Bevul.2G174100.1	15.584	GO:0005515	TPR REPEAT CONTAINING PROTEIN
							Bevul.2G174000.2	2.089	GO:0005509	EF HAND DOMAIN FAMILY A1,A2-RELATED
							Bevul.2G173900.2	7.863		SUBFAMILY NOT NAMED
							Bevul.2G173800.1	49.088		FAMILY NOT NAMED
							Bevul.2G173400.1	89.485	GO:0005515 GO:0008270	PTHR22884//PTHR22884:SF351 - SET DOMAIN PROTEINS // SUBFAMILY NOT NAMED
							Bevul.2G173200.1	110.743		FAMILY NOT NAMED
Full panel	Root contour	2	60920519	7.244	5	K, K-LOCO, FarmCPU	Bevul.2G224100.1	113.199	GO:0005515 GO:0005622 GO:0006396	crooked neck (CRN, CRNKL1, CLF1, SYF3)
							Bevul.2G224000.1	75.428		FAMILY NOT NAMED
							Bevul.2G223800.1	46.154		SMALL HEAT-SHOCK PROTEIN HSP20 FAMILY // 17.6 KDA CLASS I HEAT SHOCK PROTEIN 1-RELATED
							Bevul.2G223600.2	29.307	GO:0008152 GO:0016758	Cytokinin 7-beta-glucosyltransferase / Uridine diphosphoglucose-zeatin 7-glucosyltransferase
							Bevul.2G223500.1	23.714	GO:0008152 GO:0016758	Cytokinin 7-beta-glucosyltransferase / Uridine diphosphoglucose-zeatin 7-glucosyltransferase
							Bevul.2G223100.1	10.518	GO:0008152 GO:0016758	Cytokinin 7-beta-glucosyltransferase / Uridine diphosphoglucose-zeatin 7-glucosyltransferase
							Bevul.2G222900.1	1.267		SMALL HEAT-SHOCK PROTEIN HSP20 FAMILY // 17.6 KDA CLASS I HEAT SHOCK PROTEIN 1-RELATED
							Bevul.2G222600.1	11.85	GO:0015078 GO:0015986	F-type H+-transporting ATPase subunit a (ATPeF0A, MTATP6, ATP6)
							Bevul.2G222400.1	19.023	GO:0003824 GO:0008152 GO:0046537 GO:0046872	PTHR31209:SF0 - COFACTOR-INDEPENDENT PHOSPHOGLYCERATE MUTASE
							Bevul.2G222200.1	35.021	GO:0004657 GO:0006562	Proline dehydrogenase
							Bevul.2G222100.2	48.536	GO:0004222 GO:0005524 GO:0008270 GO:0016021 GO:0016887	METALLOPROTEASE M41 FTSH // SUBFAMILY NOT NAMED
							Bevul.2G222000.1	56.458		Surfeit locus protein 6 (SURF6) // 60S ribosome biogenesis protein Rrp14 (RRP14)
							Bevul.2G221700.1	76.419	GO:0004014 GO:0006597 GO:0008295	S-ADENOSYLMETHIONINE DECARBOXYLASE PROENZYME-RELATED
							Bevul.2G221400.1	90.156	GO:0003700 GO:0006351 GO:0006355 GO:0043565	CCAAT/ENHANCER BINDING PROTEIN // SUBFAMILY NOT NAMED
							Bevul.2G221300.1	116.869	GO:0006355	paired amphipathic helix protein Sin3a (SIN3A)
Full panel	LW ratio	3	340155	5.4	0.6	K, K-LOCO	Bevul.3G004500.1	118.86		Procaine esterase CARBOXYLESTERASE 12-RELATED
							Bevul.3G004400.1	95.735	GO:0016491 GO:0055114	Flavin containing amine oxidoreductase (Amino_oxidase) // Methyltransferase domain
							Bevul.3G004200.1	85.48	GO:0000166 GO:0003676	FAMILY NOT NAMED // PROTEIN Y55F3AM.3, ISOFORM A Nucleotide-binding alpha-beta plait domain
							Bevul.3G003900.1	66.557	GO:0005885 GO:0015629 GO:0030833 GO:0034314	ARP2/3 COMPLEX 34 KDA SUBUNIT // ACTIN-RELATED PROTEIN 2/3 COMPLEX SUBUNIT 2B
							Bevul.3G003600.1	46.809	GO:0003723 GO:0003743 GO:0005737 GO:0006413	EUKARYOTIC TRANSLATION INITIATION FACTOR 4E RELATED // EUKARYOTIC TRANSLATION INITIATION FACTOR ISOFORM 4E
							Bevul.3G003400.2	38.95	GO:0003735 GO:0005840 GO:0006412	K02894 - large subunit ribosomal protein L23e (RP-L23e, RPL23)
							Bevul.3G003300.1	33.864		Domain of unknown function (DUF3527) (DUF3527)
							Bevul.3G003200.1	20.276	GO:0005515	FAMILY NOT NAMED // CCT MOTIF-CONTAINING PROTEIN
							Bevul.3G003100.1	5.292	GO:0004842 GO:0005515 GO:0016567	pre-mRNA-processing factor 19 (PRPF19, PRP19)
							Bevul.3G002900.1	22.154		Gnk2-homologous domain // Sirtuin family, catalytic core small domain
							Bevul.3G002800.1	34.642	GO:0005515	PPR repeat (PPR) // DYW family of nucleic acid deaminases (DYW_deaminase)
							Bevul.3G002700.1	39.209	GO:0003824 GO:0004722 GO:0006470	SF198 - PROTEIN PHOSPHATASE 2C 34-RELATED
							Bevul.3G002400.1	59.331	GO:0006629 GO:0016042	LIPASE CLASS 3 FAMILY PROTEIN
							Bevul.3G002300.1	74.236		DNAJ HEAT SHOCK N-TERMINAL DOMAIN-CONTAINING PROTEIN
							Bevul.3G002100.1	94.319		FAMILY NOT NAMED // PECTIN LYASE-LIKE SUPERFAMILY PROTEIN-RELATED
							Bevul.3G001900.1	118.515	GO:0016491 GO:0055114	Cyclopropane-fatty-acyl-phospholipid synthase / Unsaturated-phospholipid methyltransferase
Full panel	Biomass	3	12141936	9.225	19	FarmCPU, Blink	Bevul.3G090100.1	117.595	GO:0003824 GO:0005992 GO:0008152	TREHALOSE-6-PHOSPHATE SYNTHASE // TREHALOSE-PHOSPHATE PHOSPHATASE F-RELATED
							Bevul.3G090000.1	97.52	GO:0004553 GO:0004564 GO:0004575 GO:0005975	Domain of unknown function (DUF3357) (DUF3357)
							Bevul.3G089800.1	11.141	GO:0005507 GO:0016491 GO:0055114	MULTI-COPPER OXIDASE // MONOCOPPER OXIDASE-LIKE PROTEIN SKS1-RELATED
							Bevul.3G089700.1	3.755	GO:0003677 GO:0006355	No apical meristem (NAM) protein (NAM)
							Bevul.1G029200.1	37.658	GO:0000723 GO:0003678 GO:0006281	3.6.4.12 - DNA helicase
							Bevul.3G110100.1	55.86	GO:0005515	F-box-like (F-box-like)
							Bevul.3G089400.1	69.898	GO:0005789 GO:0007029	KOG4054 - Uncharacterized conserved protein
							Bevul.5G113100.1	94.461		IPR012340 - Nucleic acid-binding, OB-fold
							Bevul.3G089200.1	121.087	GO:0003899 GO:0006351	DNA-directed RNA polymerase III subunit RPC8 (RPC8, POLR3H)
Full panel	Width	3	19352185	7.14	10.5	FarmCPU, Blink	Bevul.3G119500.1	89.921		SUBFAMILY NOT NAMED
							Bevul.3G119400.1	61.548	GO:0004497 GO:0005506 GO:0016705 GO:0020037 GO:0055114	PTHR24298:SF60 - CYTOCHROME P450 84A1-RELATED
							Bevul.3G119300.1	28.586	GO:0004649 GO:0005975	K07759 - poly(ADP-ribose) glycohydrolase (PARG)
							Bevul.3G119200.1	9.308		PTHR35485//PTHR35485:SF1 - FAMILY NOT NAMED // EXPRESSED PROTEIN
							Bevul.3G119100.1	100.847	GO:0004866	Trypsin and protease inhibitor (Kunitz_legume)
Full panel	LW ratio	3	32051258	9.335	3.2	K, K-LOCO	Bevul.3G144600.1	112.769		FAMILY NOT NAMED // GENOMIC DNA, CHROMOSOME 3, P1 CLONE: MWI23-RELATED
							Bevul.3G144500.1	29.764		uncharacterized protein (K06890)
							Bevul.3G144400.1	74.655		FAMILY NOT NAMED // CHLOROPHYLLASE-2, CHLOROPLASTIC
							Bevul.3G144200.1	176.486		FAMILY NOT NAMED // EPIDERMAL PATTERNING FACTOR-LIKE PROTEIN 5
Table beets	Root contour	3	50101827	7.635	30.7	FarmCPU, Blink	Bevul.3G170700.1	109.14		SF20 - PECTATE LYASE 1-RELATED
							Bevul.3G170600.1	92.596	GO:0016787	inosine triphosphate pyrophosphatase (ITPA)
							Bevul.3G170500.1	61.41		LYSINE HISTIDINE TRANSPORTER 1-RELATED
							Bevul.3G170400.1	49.745	GO:0004672 GO:0004713 GO:0005515 GO:0005524 GO:0006468	HIGHLY SIMILAR TO RECEPTOR-LIKE PROTEIN KINASE-RELATED
							Bevul.3G170300.1	0.886	GO:0004672 GO:0004713 GO:0005515 GO:0005524 GO:0006468	FAMILY NOT NAMED // HIGHLY SIMILAR TO RECEPTOR-LIKE PROTEIN KINASE-RELATED
							Bevul.3G170100.1	77.649		SUBFAMILY NOT NAMED
							Bevul.3G170000.1	93.54	GO:0006952	IPR003614 - Knottin, scorpion toxin-like
Table beets	Length	4	7396068	5.6	7.5	Blink	Bevul.4G182300.1	469.936		(1 of 6) PF03364 - Polyketide cyclase / dehydrase and lipid transport (Polyketide_cyc)
							Bevul.4G182600.1	441.063	GO:0003677 GO:0005515 GO:0005634 GO:0006352 GO:0008270 GO:0016570	zinc ion binding;DNA binding
							Bevul.4G182700.1	431.793	GO:0005515	CBS / octicosapeptide/Phox/Bemp1 (PB1) domains-containing protein
							Bevul.4G182800.1	404.678		Plant protein of unknown function (DUF869)
							Bevul.4G182900.1	399.125	GO:0005509	centrin2
							Bevul.4G183100.1	370.031		S-adenosyl-L-methionine-dependent methyltransferases superfamily protein
							Bevul.4G183200.1	356.214	GO:0016491 GO:0055114	NAD(P)H dehydrogenase C1
							Bevul.4G183300.1	343.083	GO:0004672 GO:0004713 GO:0005524 GO:0006468	cyclin-dependent kinase E;1
							Bevul.4G183700.1	292.593	GO:0008270	RING/FYVE/PHD zinc finger superfamily protein
							Bevul.4G183800.1	287.762	GO:0005515	Tetratricopeptide repeat (TPR)-like superfamily protein
							Bevul.4G184000.1	267.438	GO:0004030 GO:0006081 GO:0008152 GO:0016491 GO:0016620 GO:0055114	aldehyde dehydrogenase 3I1
							Bevul.4G184200.1	252.382	GO:0004190 GO:0006508	Eukaryotic aspartyl protease family protein
							Bevul.4G184300.1	233.253	GO:0003677 GO:0006355	NAC (No Apical Meristem) domain transcriptional regulator superfamily protein
							Bevul.4G184600.1	128.131		ATP binding;nucleic acid binding;helicases
							Bevul.4G184900.1	99.85	GO:0004190 GO:0006508	Eukaryotic aspartyl protease family protein
							Bevul.4G185200.1	56.039	GO:0005488	Mo25 family protein
							Bevul.4G185300.1	41.751	GO:0003677 GO:0005515 GO:0005634 GO:0006352 GO:0016570	SWIB/MDM2 domain;Plus-3;GYF
							Bevul.4G185600.1	36.509	GO:0003743 GO:0005488 GO:0005515 GO:0006413	Translation initiation factor IF2/IF5
							Bevul.4G185700.1	20.438		phosducin-like protein 3 homolog
							Bevul.4G185900.1	7.562	GO:0005524 GO:0005737 GO:0006457 GO:0042026 GO:0051082	TCP-1/cpn60 chaperonin family protein
							Bevul.4G186000.1	39.396	GO:0005216 GO:0005247 GO:0006821 GO:0016020 GO:0055085	chloride channel C
							Bevul.4G186100.1	44.986	GO:0005515	smr (Small MutS Related) domain-containing protein
							Bevul.4G186200.1	66.932		carboxyesterase 18
							Bevul.4G186300.1	76.513		Tetratricopeptide repeat (TPR)-like superfamily protein
							Bevul.4G186400.1	95.513		(1 of 1) PF10155 - Uncharacterized conserved protein (DUF2363) (DUF2363)
							Bevul.4G186700.1	138.492		RNA polymerase I specific transcription initiation factor RRN3 protein
							Bevul.4G186800.1	142.129	GO:0005515 GO:0008270	RING/FYVE/PHD zinc finger superfamily protein
							Bevul.4G186900.1	162.691		(1 of 1) KOG4843 - Uncharacterized conserved protein
							Bevul.4G187300.1	223.183	GO:0003735 GO:0005622 GO:0005840 GO:0006412	Ribosomal protein S21e
							Bevul.4G187300.2	223.183	GO:0003735 GO:0005622 GO:0005840 GO:0006412	Ribosomal protein S21e
							Bevul.4G187400.1	232.531	GO:0016279 GO:0018026	SET domain-containing protein
							Bevul.4G187600.1	245.839	GO:0006725 GO:0008198 GO:0016491	catalytic LigB subunit of aromatic ring-opening dioxygenase family
							Bevul.4G187700.1	258.496		(1 of 1) PTHR21650:SF4 - MEMBRALIN
							Bevul.4G188500.1	286.424	GO:0006810 GO:0016021 GO:0016192	Got1/Sft2-like vescicle transport protein family
							Bevul.4G188600.1	290.066	GO:0004601 GO:0006979 GO:0020037 GO:0055114	Peroxidase superfamily protein
							Bevul.4G188700.1	299.848	GO:0004222 GO:0005515 GO:0008270	RING/FYVE/PHD zinc finger superfamily protein
							Bevul.4G188800.1	311.909	GO:0016788	GDSL-like Lipase/Acylhydrolase superfamily protein
							Bevul.4G189500.1	431.631	GO:0031047	XS domain-containing protein / XS zinc finger domain-containing protein-related
							Bevul.4G189600.1	445.171	GO:0016021	Transmembrane CLPTM1 family protein
							Bevul.4G189700.1	452.565		Tetratricopeptide repeat (TPR)-like superfamily protein
							Bevul.4G189800.1	455.793		VQ motif-containing protein
							Bevul.4G189900.1	472.023		Thioesterase superfamily protein
							Bevul.4G190100.1	487.6	GO:0005515 GO:0005634 GO:0008270 GO:0018024 GO:0034968	SET-domain containing protein lysine methyltransferase family protein
Full panel	LW ratio	4	7396092	6.455	3.4	K, K-LOCO	See candidate genes for CHR4 7,396,068 with less than 120kb in distance.
Full panel	Length	4	7396109	6.6	1.4	FarmCPU	See candidate genes for CHR4 7,396,068 with less than 120kb in distance.
Full panel	LW ratio	4	11783130	5.415	2.7	K, K-LOCO	Bevul.4G158900.1	69.137	GO:0005515 GO:0008270	Zinc finger, RING-type;Transcription factor jumonji/aspartyl beta-hydroxylase
							Bevul.4G159000.1	62.953	GO:0005509 GO:0009523 GO:0009654 GO:0015979 GO:0019898	Photosystem II reaction center PsbP family protein
							Bevul.4G159100.1	57.42		partner of SLD five 1
							Bevul.4G159200.1	37.448	GO:0003677	(1 of 4) PTHR13859 - ATROPHIN-RELATED
							Bevul.4G159300.1	4.162	GO:0008168	(1 of 2) PTHR10108:SF882 - METHYLTRANSFERASE-RELATED
							Bevul.4G159400.1	3.377	GO:0003735 GO:0005840 GO:0006412	ribosomal protein S15A B
							Bevul.4G159500.1	9.103	GO:0003676 GO:0008270	CAX interacting protein 4
							Bevul.4G159600.1	31.869	GO:0008137 GO:0055114	NADH dehydrogenase subunit 9
							Bevul.4G159800.1	75.022	GO:0000079 GO:0006351 GO:0006355 GO:0016538 GO:0019901 GO:0070985	cyclin H;1
							Bevul.4G159900.1	90.09	GO:0005634	Cyclin family protein
							Bevul.4G160000.1	97.061	GO:0006511 GO:0031625	Cullin family protein
							Bevul.4G160100.1	120.074	GO:0008270	CW-type Zinc Finger
Full panel	LW ratio	4	22535303	7.83	5.2	FarmCPU, Blink	Bevul.4G124800.1	84.13	GO:0005515	Transducin/WD40 repeat-like superfamily protein
							Bevul.4G125100.1	54.486	GO:0003735 GO:0005515 GO:0005840 GO:0006412	ubiquitin 6
							Bevul.4G125200.1	7.561	GO:0005089 GO:0035023	DDT domain-containing protein
							Bevul.4G125300.1	19.184	GO:0008270 GO:0016491 GO:0055114	GroES-like zinc-binding alcohol dehydrogenase family protein
							Bevul.4G125500.1	85.249	GO:0005622 GO:0006886	ENTH/VHS/GAT family protein
							Bevul.4G125600.1	135.974	GO:0004672 GO:0004713 GO:0005524 GO:0006468	SNF1-related protein kinase 2.5
Full panel	LW ratio	4	65818310	5.865	29.3	FarmCPU, Blink	Bevul.4G048600.1	40.002		Auxin-responsive GH3 family protein
							Bevul.4G048700.1	63.206	GO:0005515	Transducin/WD40 repeat-like superfamily protein
							Bevul.4G048800.1	122.724	GO:0046983	basic helix-loop-helix (bHLH) DNA-binding superfamily protein
							Bevul.4G048900.1	148.062	GO:0010181 GO:0016491 GO:0045892	Quinone reductase family protein
							Bevul.4G049000.1	166.215	GO:0005509	Calcium-binding EF-hand family protein
Full panel	Tip Angle	5	72933225	6.43	2.4	FarmCPU, Blink	Bevul.5G028800.1	204.966	GO:0005515	(1 of 2) PTHR13286 - SAP30
							Bevul.5G028900.1	186.495	GO:0005515 GO:0008270	RING/U-box superfamily protein
							Bevul.5G029000.1	179.146	GO:0003677	ARID/BRIGHT DNA-binding domain;ELM2 domain protein
							Bevul.5G029100.1	159.782		ubiquitin-conjugating enzyme 5
							Bevul.5G029300.1	148.962	GO:0005515 GO:0007165	Disease resistance protein (TIR-NBS class)
							Bevul.5G029400.1	101.486	GO:0006508 GO:0008237 GO:0008270	Peptidase M1 family protein
							Bevul.5G029600.1	84.346	GO:0003677 GO:0003700 GO:0006355	AP2/B3 transcription factor family protein
							Bevul.5G029700.1	79.212	GO:0005515 GO:0051260	BTB/POZ domain with WD40/YVTN repeat-like protein
							Bevul.5G030000.1	35.203		Protein of Unknown Function (DUF239)
							Bevul.5G030400.1	1.251	GO:0005515	glutathione S-transferase THETA 1
							Bevul.5G030500.1	6.21	GO:0000166 GO:0005507 GO:0006812 GO:0016021 GO:0019829 GO:0030001 GO:0046872	heavy metal atpase 5
							Bevul.5G030600.1	16.507	GO:0000166 GO:0005507 GO:0006812 GO:0016021 GO:0019829 GO:0030001 GO:0046872	heavy metal atpase 5
							Bevul.5G030800.1	26.455		serine racemase
							Bevul.5G030900.1	32.334	GO:0000930 GO:0003924 GO:0005200 GO:0005525 GO:0005874 GO:0007017 GO:0007020 GO:0031122 GO:0043234 GO:0051258	tubulin beta 8
							Bevul.5G031000.1	44.225	GO:0000469 GO:0004521 GO:0042274	(1 of 1) PTHR12814 - RNA-BINDING PROTEIN NOB1
							Bevul.5G031100.1	52.936	GO:0004672 GO:0004713 GO:0005515 GO:0005524 GO:0006468	Leucine-rich repeat protein kinase family protein
							Bevul.5G031300.1	117.079		Protein of unknown function (DUF567)
Table beets	LW ratio	5	77160842	10.885	3	FarmCPU, Blink	Bevul.5G000300.1	24.611	GO:0005515	C2 calcium/lipid-binding plant phosphoribosyltransferase family protein
							Bevul.5G000400.1	20.775	GO:0004602 GO:0006979 GO:0016209 GO:0016491 GO:0055114	glutathione peroxidase 6
							Bevul.5G000500.1	6.146		AT hook motif DNA-binding family protein
							Bevul.5G000600.1	13.798	GO:0004672 GO:0004713 GO:0005515 GO:0005524 GO:0006468	Protein kinase protein with tetratricopeptide repeat domain
							Bevul.5G000700.1	45.393	GO:0003677 GO:0005515 GO:0008270 GO:0016706 GO:0055114	transcription factor jumonji (jmjC) domain-containing protein
							Bevul.5G000800.1	68.176		mitochondrion-localized small heat shock protein 23.6
							Bevul.5G000900.1	74.183	GO:0005789	vesicle associated protein
							Bevul.5G001000.1	80.714	GO:0004190 GO:0006508	Eukaryotic aspartyl protease family protein
							Bevul.5G001100.1	105.165	GO:0003824	histidine triad nucleotide-binding 4
							Bevul.5G001200.1	111.796	GO:0006479 GO:0008168	protein arginine methyltransferase 7
							Bevul.5G001300.1	124.349		DNAJ heat shock N-terminal domain-containing protein
							Bevul.5G001400.1	126.026		RNA-directed DNA polymerase (reverse transcriptase)-related family protein
							Bevul.5G001500.1	140.661	GO:0006486 GO:0016757	Nucleotide-diphospho-sugar transferases superfamily protein
							Bevul.5G001600.1	151.056	GO:0005618 GO:0030599 GO:0042545	Pectin lyase-like superfamily protein
							Bevul.5G001700.1	165.529	GO:0048208	RGPR-related
							Bevul.5G001800.1	219.716	GO:0003777 GO:0005524 GO:0005871 GO:0007018 GO:0008017	P-loop nucleoside triphosphate hydrolases superfamily protein with CH (Calponin Homology) domain
							Bevul.5G001900.1	238.283		Mitochondrial substrate carrier family protein
							Bevul.5G002000.1	242.579		Protein of unknown function (DUF3527)
							Bevul.5G002100.1	261.447	GO:0003682 GO:0005634 GO:0006351 GO:0008270	bromo-adjacent homology (BAH) domain-containing protein
							Bevul.5G002200.1	291.731	GO:0004357 GO:0006750 GO:0042398	glutamate-cysteine ligase				(DUF4378/DUF3741)
							Bevul.5G002400.1	308.64	GO:0016192	Transport protein particle (TRAPP) component
							Bevul.5G002500.1	311.792	GO:0030001 GO:0046872	Heavy metal transport/detoxification superfamily protein
							Bevul.5G002800.1	331.63		(1 of 2) PF15054 - Domain of unknown function (DUF4535) (DUF4535)
							Bevul.5G002900.1	358.493		GRAS family transcription factor
							Bevul.5G003000.1	389.043	GO:0000045 GO:0005737 GO:0008201	Ubiquitin-like superfamily protein
							Bevul.5G003100.1	410.846	GO:0002161	YbaK/aminoacyl-tRNA synthetase-associated domain
							Bevul.5G003200.1	424.404	GO:0003824 GO:0004459 GO:0005737 GO:0005975 GO:0016491 GO:0016616 GO:0019752 GO:0055114	Lactate/malate dehydrogenase family protein
							Bevul.5G003600.1	449.72		Bifunctional inhibitor/lipid-transfer protein/seed storage 2S albumin superfamily protein
							Bevul.5G003700.1	462.772		Bifunctional inhibitor/lipid-transfer protein/seed storage 2S albumin superfamily protein
							Bevul.5G003800.1	471.59		Bifunctional inhibitor/lipid-transfer protein/seed storage 2S albumin superfamily protein
							Bevul.5G004000.1	478.846		Bifunctional inhibitor/lipid-transfer protein/seed storage 2S albumin superfamily protein
							Bevul.5G004100.1	481.324		Bifunctional inhibitor/lipid-transfer protein/seed storage 2S albumin superfamily protein
							Bevul.5G004200.1	490.401		Bifunctional inhibitor/lipid-transfer protein/seed storage 2S albumin superfamily protein
							Bevul.5G004300.1	493.96		Bifunctional inhibitor/lipid-transfer protein/seed storage 2S albumin superfamily protein
Full panel	Root contour	6	4307180	6.475	14.2	FarmCPU, Blink	Bevul.6G220800.1	149.211		Arabidopsis protein of unknown function (DUF241)
							Bevul.6G221600.1	3.318		Regulator of Vps4 activity in the MVB pathway protein
							Bevul.6G221800.1	49.88	GO:0003723 GO:0004540 GO:0006396	RNAse E/G-like
							Bevul.6G221900.1	58.257	GO:0006412 GO:0008270	DHHC-type zinc finger family protein
							Bevul.6G222000.1	69.545	GO:0006812 GO:0015299 GO:0016021 GO:0055085	cation/H+ exchanger 2
							Bevul.6G222200.1	92.94		SEC14 cytosolic factor family protein / phosphoglyceride transfer family protein
							Bevul.6G222300.1	103.465	GO:0006506 GO:0016021 GO:0016758	mannosyltransferase family protein
Table beets	LW ratio	6	15009616	8.935	8.4	FarmCPU, Blink	Bevul.6G171900.1	373.287		Pyridoxal-5'-phosphate-dependent enzyme family protein
							Bevul.6G172100.1	292.406	GO:0003676	terminal EAR1-like 1
							Bevul.6G172400.1	105.285	GO:0005515	Transducin/WD40 repeat-like superfamily protein
							Bevul.6G172700.1	38.746		(1 of 1) PTHR33232:SF1 - F12A21.8
							Bevul.6G172800.1	109.816	GO:0004497 GO:0005506 GO:0016705 GO:0020037 GO:0055114	cytochrome P450, family 86, subfamily C, polypeptide 1
							Bevul.6G172900.1	128.698	GO:0004175 GO:0004298 GO:0005839 GO:0051603	N-terminal nucleophile aminohydrolases (Ntn hydrolases) superfamily protein
							Bevul.6G173000.1	138.999	GO:0004553 GO:0005975	Cellulase (glycosyl hydrolase family 5) protein
							Bevul.6G173100.1	167.458	GO:0004553 GO:0005975	Cellulase (glycosyl hydrolase family 5) protein
							Bevul.6G173200.1	222.454	GO:0005643 GO:0016973	embryo defective 1745
							Bevul.6G173600.1	320.053		(1 of 1) PTHR34937:SF1 - MYOSIN HEAVY CHAIN-RELATED
							Bevul.6G173700.1	370.553	GO:0003677	myb family transcription factor
Full panel	Biomass	6	39837772	8.49	3.1	FarmCPU, Blink	Bevul.6G144900.1	145.096	GO:0004553 GO:0005975	O-Glycosyl hydrolases family 17 protein
							Bevul.6G145000.1	115.443	GO:0005783 GO:0006886 GO:0016021	(1 of 2) PTHR12701:SF12 - GB
							Bevul.6G145100.1	23.582		(1 of 1) PTHR12691:SF10 - MEDIATOR OF RNA POLYMERASE II TRANSCRIPTION SUBUNIT 23
							Bevul.6G145300.1	189.307	GO:0005524 GO:0016887	P-loop containing nucleoside triphosphate hydrolases superfamily protein
Full panel	Root contour	6	50242497	5.965	0	K, K-LOCO	Bevul.6G128600.1	124.058	GO:0003735 GO:0006412 GO:0015934	ribosomal protein L15
							Bevul.6G128700.1	11.966	GO:0046872	C2H2 and C2HC zinc fingers superfamily protein
							Bevul.6G128900.1	290.057		Regulator of Vps4 activity in the MVB pathway protein
Full panel	Width	6	68990315	5.79	5.3	FarmCPU, Blink	Bevul.6G077800.1	100.787	GO:0003676 GO:0003755 GO:0006457	ATPase E1
							Bevul.6G077900.1	97.638	GO:0003848 GO:0004156 GO:0009396 GO:0042558 GO:0044237	Dihydropterin pyrophosphokinase / Dihydropteroate synthase
							Bevul.6G078000.1	61.268		fructokinase-like 2
							Bevul.6G078100.1	55.907	GO:0005975 GO:0006098 GO:0017057	6-phosphogluconolactonase 1
							Bevul.6G078200.1	22.826	GO:0042274	Uncharacterised protein family UPF0090
							Bevul.6G078300.1	2.677	GO:0004672 GO:0004713 GO:0005524 GO:0006468	Protein kinase superfamily protein
							Bevul.6G078400.1	8.126	GO:0006744	coenzyme Q biosynthesis Coq4 family protein / ubiquinone biosynthesis Coq4 family protein
							Bevul.6G078500.1	14.24		SPIRAL1-like1
							Bevul.6G078600.1	33.469	GO:0004386	RNA helicase family protein
							Bevul.6G078700.1	76.204	GO:0005524 GO:0016887	cell division cycle 48B
							Bevul.6G079000.1	131.085	GO:0004066 GO:0006529	Asparagine synthase family protein
Table beets	Length	7	923154	8.7	7.8	FarmCPU, Blink	Bevul.7G002500.1	463.902	GO:0004553 GO:0005975	Glycosyl hydrolase superfamily protein
							Bevul.7G002600.1	463.902	GO:0004672 GO:0005524 GO:0006468	Protein kinase superfamily protein
							Bevul.7G002700.1	457.482	GO:0004672 GO:0004674 GO:0004713 GO:0005524 GO:0006468	serine/threonine protein kinase 2
							Bevul.7G002900.1	432.576	GO:0003989 GO:0006633 GO:0009317 GO:0016874	acetyl Co-enzyme a carboxylase carboxyltransferase alpha subunit
							Bevul.7G003000.1	420.232	GO:0003676 GO:0005515 GO:0005634 GO:0006281 GO:0008081 GO:0008270 GO:0016818	forkhead-associated domain-containing protein / FHA domain-containing protein
							Bevul.7G003200.1	404.477		Coiled-coil domain-containing protein 55 (DUF2040)
							Bevul.7G003400.1	387.461		(1 of 14) PF12776 - Myb/SANT-like DNA-binding domain (Myb_DNA-bind_3)
							Bevul.7G003700.1	336.024		Protein of unknown function, DUF599
							Bevul.7G003800.1	328.604	GO:0016021	Lung seven transmembrane receptor family protein
							Bevul.7G003900.1	315.233		exostosin family protein
							Bevul.7G004000.1	310.059	GO:0005509	vacuolar sorting receptor homolog 1
							Bevul.7G004100.1	298.738	GO:0016020	Transmembrane proteins 14C
							Bevul.7G004200.1	288.895	GO:0000439 GO:0006289 GO:0006355	Nucleotide excision repair, TFIIH, subunit TTDA
							Bevul.7G004700.1	252.523	GO:0003746 GO:0005737 GO:0006414 GO:0043043	elongation factor P (EF-P) family protein
							Bevul.7G004800.1	239.728	GO:0003677 GO:0008270	HSI2-like 1
							Bevul.7G005000.1	215.384	GO:0004358 GO:0006526	arginine biosynthesis protein ArgJ family
							Bevul.7G006000.1	14.355	GO:0043531	Disease resistance protein (CC-NBS-LRR class) family
							Bevul.7G006100.1	0	GO:0005975 GO:0016868 GO:0071704	PHOSPHOHEXOMUTASE FAMILY MEMBER // PHOSPHOGLUCOSAMINE MUTASE FAMILY PROTEIN
							Bevul.7G006100.1	8.38	GO:0005975 GO:0016868 GO:0071704	phosphoglucosamine mutase family protein
							Bevul.7G006700.1	63.619	GO:0004672 GO:0004713 GO:0005524 GO:0006468	Protein kinase superfamily protein
							Bevul.7G006800.1	84.295	GO:0006869 GO:0008289	lipid transfer protein 2
							Bevul.7G006900.1	90.037	GO:0006869 GO:0008289	lipid transfer protein 4
							Bevul.7G007000.1	99.176	GO:0006869 GO:0008289	lipid transfer protein 4
							Bevul.7G007100.1	106.988	GO:0006869 GO:0008289	lipid transfer protein 2
							Bevul.7G007400.1	139.208	GO:0004672 GO:0004713 GO:0005524 GO:0006468	Protein kinase superfamily protein
							Bevul.7G007500.2	157.054	GO:0006855 GO:0015238 GO:0015297 GO:0016020 GO:0055085	MATE efflux family protein
							Bevul.7G007900.1	213.769	GO:0000723 GO:0003678 GO:0006281	PIF1 helicase
							Bevul.7G008100.1	228.054		(1 of 1) 5.3.1.4 - L-arabinose isomerase
							Bevul.7G008200.1	244.9		PAP/OAS1 substrate-binding domain superfamily
							Bevul.7G008300.1	268.593	GO:0004672 GO:0004713 GO:0005524 GO:0006468	with no lysine (K) kinase 5
							Bevul.7G008400.1	278.625		2-oxoglutarate (2OG) and Fe(II)-dependent oxygenase superfamily protein
							Bevul.7G008500.1	325.743	GO:0003677	ovate family protein 1
							Bevul.7G008700.1	369.68	GO:0004842 GO:0005488 GO:0005515 GO:0016567	ARM repeat superfamily protein
							Bevul.7G009000.1	404.098	GO:0016788	GDSL-like Lipase/Acylhydrolase superfamily protein
							Bevul.7G009200.1	435.388	GO:0016788	GDSL-like Lipase/Acylhydrolase superfamily protein
							Bevul.7G009300.1	442.702	GO:0003824 GO:0004553 GO:0005975 GO:0051060	limit dextrinase
Full panel	Length	7	4116408	5.8	17.7	FarmCPU	Bevul.7G026100.2	0	GO:0008152 GO:0070569	N-acetylglucosamine-1-phosphate uridylyltransferase 1
							Bevul.7G025000.2	95.989	GO:0003777 GO:0005524 GO:0005871 GO:0007018 GO:0008017	P-loop containing nucleoside triphosphate hydrolases superfamily protein
							Bevul.7G025200.1	70.017	GO:0009733	SAUR-like auxin-responsive protein family
							Bevul.7G025300.1	62.613		probable small nuclear ribonucleoprotein G
							Bevul.7G025600.1	40.609	GO:0000287 GO:0006633 GO:0008897	4'-phosphopantetheinyl transferase superfamily
							Bevul.7G025700.1	33.351	GO:0003924 GO:0005525 GO:0006614 GO:0008312 GO:0048500	chloroplast signal recognition particle 54 kDa subunit
							Bevul.7G026000.1	12.319	GO:0005524 GO:0006810 GO:0016021 GO:0016887 GO:0042626 GO:0055085	ABC2 homolog 12
							Bevul.7G026100.1	4.115	GO:0008152 GO:0070569	N-acetylglucosamine-1-phosphate uridylyltransferase 1
							Bevul.7G026200.1	26.051	GO:0003676	RNA-binding (RRM/RBD/RNP motifs) family protein
							Bevul.7G026300.1	38.336	GO:0005515	F-box family protein
							Bevul.7G026400.1	44.886	GO:0009055 GO:0015035 GO:0045454	Glutaredoxin family protein
							Bevul.7G026500.1	61.079		(1 of 8) 2.7.11.17 - Calcium/calmodulin-dependent protein kinase / Microtubule-associated protein 2 kinase
							Bevul.7G026600.1	73.018		alpha carbonic anhydrase 1
							Bevul.7G026800.1	113.273		alpha carbonic anhydrase 1
Table beets	Length	7	4116408	5.8	17.7	FarmCPU	Bevul.7G022200.1	442.203		Uncharacterised protein family (UPF0497)
							Bevul.7G022300.1	437.152	GO:0000413 GO:0003755 GO:0006457	Cyclophilin-like peptidyl-prolyl cis-trans isomerase family protein
							Bevul.7G022500.1	390.714	GO:0005515	Tetratricopeptide repeat (TPR)-like superfamily protein
							Bevul.7G022600.1	367.935		Vacuolar protein sorting 55 (VPS55) family protein
							Bevul.7G022700.1	352.493	GO:0003677 GO:0006355	NAC domain containing protein 61
							Bevul.7G023000.1	291.029	GO:0035091	sorting nexin 1
							Bevul.7G023300.1	266.247	GO:0043531	NB-ARC domain-containing disease resistance protein
							Bevul.7G023500.1	227.386	GO:0004088 GO:0006207 GO:0006541	carbamoyl phosphate synthetase A
							Bevul.7G023600.1	218.349		Pectin lyase-like superfamily protein
							Bevul.7G023700.1	206.734	GO:0031072 GO:0051082	chaperone protein dnaJ-related
							Bevul.7G023900.1	197.304		alpha/beta-Hydrolases superfamily protein
							Bevul.7G024100.1	186.78	GO:0003735 GO:0005840 GO:0006412	Ribosomal protein S11 family protein
							Bevul.7G024200.1	172.893	GO:0003735 GO:0005515 GO:0005840 GO:0006412	Ubiquitin supergroup;Ribosomal protein L40e
							Bevul.7G024500.1	148.033	GO:0005525 GO:0005730	Nucleolar GTP-binding protein
							Bevul.7G024800.1	117.435	GO:0004553 GO:0005975	cell wall invertase 2
							Bevul.7G025000.1	95.989	GO:0003777 GO:0005524 GO:0005871 GO:0007018 GO:0008017	P-loop containing nucleoside triphosphate hydrolases superfamily protein
							Bevul.7G025200.1	70.017	GO:0009733	SAUR-like auxin-responsive protein family
							Bevul.7G025300.1	62.613		probable small nuclear ribonucleoprotein G
							Bevul.7G025600.1	40.609	GO:0000287 GO:0006633 GO:0008897	4'-phosphopantetheinyl transferase superfamily
							Bevul.7G025700.1	33.351	GO:0003924 GO:0005525 GO:0006614 GO:0008312 GO:0048500	chloroplast signal recognition particle 54 kDa subunit
							Bevul.7G026000.1	12.319	GO:0005524 GO:0006810 GO:0016021 GO:0016887 GO:0042626 GO:0055085	ABC2 homolog 12
							Bevul.7G026100.1	4.115	GO:0008152 GO:0070569	N-acetylglucosamine-1-phosphate uridylyltransferase 1
							Bevul.7G026200.1	26.051	GO:0003676	RNA-binding (RRM/RBD/RNP motifs) family protein
							Bevul.7G026300.1	38.336	GO:0005515	F-box family protein
							Bevul.7G026400.1	44.886	GO:0009055 GO:0015035 GO:0045454	Glutaredoxin family protein
							Bevul.7G026500.1	61.079		(1 of 8) 2.7.11.17 - Calcium/calmodulin-dependent protein kinase / Microtubule-associated protein 2 kinase
							Bevul.7G026600.1	73.018		alpha carbonic anhydrase 1
							Bevul.7G026800.1	113.273		alpha carbonic anhydrase 1
							Bevul.7G026900.1	119.362	GO:0005515 GO:0009055 GO:0015035 GO:0045454	Thioredoxin family protein
							Bevul.7G027000.1	139.997		SOUL heme-binding family protein
							Bevul.7G027100.1	141.525		(1 of 3) PTHR33148:SF2 - EMB
							Bevul.7G027200.1	166.826		Iron-sulphur cluster biosynthesis family protein
							Bevul.7G027300.1	188.79	GO:0008080	glucose-6-phosphate acetyltransferase 1
							Bevul.7G027400.1	195.486	GO:0005198 GO:0016226 GO:0051536	Iron-sulphur cluster biosynthesis family protein
							Bevul.7G027500.1	205.063	GO:0005743 GO:0005750 GO:0006122	ubiquinol-cytochrome C reductase UQCRX/QCR9-like family protein
							Bevul.7G027600.1	214.299	GO:0003924 GO:0005525 GO:0005622 GO:0006886 GO:0006913 GO:0007165 GO:0007264 GO:0015031 GO:0016020	RAB GTPase homolog B1C
							Bevul.7G027900.1	257.958	GO:0003924 GO:0005525 GO:0043234 GO:0051258	Tubulin/FtsZ family protein
							Bevul.7G028000.1	275.158	GO:0003735 GO:0005840 GO:0006412 GO:0019843	ribosomal protein L6 family protein
							Bevul.7G028100.1	282.599	GO:0005515	F-box/RNI-like superfamily protein
							Bevul.7G028200.1	285.833	GO:0003700 GO:0006355 GO:0043565	Basic-leucine zipper (bZIP) transcription factor family protein
							Bevul.7G028300.1	309.383	GO:0030145 GO:0045735	RmlC-like cupins superfamily protein
							Bevul.7G028400.1	314.735		F-box/RNI-like/FBD-like domains-containing protein
							Bevul.7G028500.1	330.997		alpha/beta-Hydrolases superfamily protein
							Bevul.7G028600.1	338.28		alpha/beta-Hydrolases superfamily protein
							Bevul.7G028700.1	351.937		alpha/beta-Hydrolases superfamily protein
							Bevul.7G028800.1	362.313		alpha/beta-Hydrolases superfamily protein
							Bevul.7G029100.1	451.129	GO:0000155 GO:0000160 GO:0004673 GO:0005515 GO:0005789 GO:0007165 GO:0009873 GO:0016310 GO:0016772	Signal transduction histidine kinase, hybrid-type, ethylene sensor
							Bevul.7G029200.1	461.3	GO:0016020	farnesylated protein-converting enzyme 2
Full panel	LW ratio	7	11655715	10.055	11.1	K, K-LOCO, FarmCPU, Blink	Bevul.7G058600.1	67.21	GO:0005515	Transducin/WD40 repeat-like superfamily protein
							Bevul.7G058700.1	47.867	GO:0005515	homolog of mamallian P58IPK
							Bevul.7G058800.1	38.02		FASCICLIN-like arabinogalactan-protein 11
							Bevul.7G059000.1	12.119	GO:0046872	C2H2-like zinc finger protein
							Bevul.7G059200.1	80.229	GO:0005515	syntaxin of plants 71
Full panel	LW ratio	7	19971511	10.515	0	K, K-LOCO	Bevul.7G076700.1	0		KOG1904 - Transcription coactivator
							Bevul.7G076500.1	109.382	GO:0016020	ERD (early-responsive to dehydration stress) family protein
							Bevul.7G076600.1	58.351	GO:0004602 GO:0006979 GO:0016209 GO:0016491 GO:0055114	glutathione peroxidase 5
							Bevul.7G076700.1	17.202		Tudor/PWWP/MBT domain-containing protein
							Bevul.7G076900.1	130.805		nuclear matrix protein-related
Full panel	Length	7	28827677	9.07667	34.4	K, K-LOCO, Blink	Bevul.7G086200.1	95.514	GO:0004252 GO:0005515 GO:0006508 GO:0008236	DEGP protease 2
Table beets	LW ratio	7	64394835	7.97	2.1	FarmCPU, Blink	Bevul.7G207200.1	388.702		Pentatricopeptide repeat (PPR) superfamily protein
							Bevul.7G207400.1	366.134	GO:0005515 GO:0008270	XB3 ortholog 1 in Arabidopsis thaliana
							Bevul.7G207500.1	352.573	GO:0001522 GO:0003723 GO:0006396 GO:0009451 GO:0009982	homologue of NAP57
							Bevul.7G207800.1	337.379		heat shock protein 17.4
							Bevul.7G208000.1	318.905	GO:0004842 GO:0005488 GO:0005515 GO:0016567	plant U-box 13
							Bevul.7G208100.1	303.953	GO:0003677 GO:0006355	Dof-type zinc finger DNA-binding family protein
							Bevul.7G208200.1	285.708	GO:0003677 GO:0006355	Dof-type zinc finger DNA-binding family protein
							Bevul.7G208300.1	259.266		(1 of 1) PTHR28066:SF1 - 37S RIBOSOMAL PROTEIN MRP10, MITOCHONDRIAL
							Bevul.7G208500.1	242.676	GO:0004514 GO:0009435 GO:0016763 GO:0019363	quinolinate phoshoribosyltransferase
							Bevul.7G208600.1	235.063	GO:0003677	WUSCHEL related homeobox 2
							Bevul.7G208700.1	224.225		HSP20-like chaperones superfamily protein
							Bevul.7G208900.1	213.819	GO:0016021 GO:0051205	63 kDa inner membrane family protein
							Bevul.7G209100.1	184.868		Pathogenesis-related thaumatin superfamily protein
							Bevul.7G209200.1	179.526		ubiquitin carrier protein 7
							Bevul.7G209600.1	159.591		dessication-induced 1VOC superfamily protein
							Bevul.7G209700.1	154.108		SEC14 cytosolic factor family protein / phosphoglyceride transfer family protein
							Bevul.7G209800.1	121.639		(1 of 1) PTHR30509//PTHR30509:SF7 - P-HYDROXYBENZOIC ACID EFFLUX PUMP SUBUNIT-RELATED
							Bevul.7G209900.1	110.541	GO:0003854 GO:0006694 GO:0016616 GO:0055114	UDP-XYL synthase 5
							Bevul.7G210000.1	102.981	GO:0000786 GO:0003677 GO:0005634 GO:0046982	Histone superfamily protein
							Bevul.7G210200.1	87.843	GO:0008152 GO:0016597	ACT domain-containing protein
							Bevul.7G210400.1	52.326	GO:0000166 GO:0003676	RNA-binding (RRM/RBD/RNP motifs) family protein
							Bevul.7G210900.1	35.142		root hair specific 8
							Bevul.7G211000.1	27.968	GO:0000786 GO:0003677 GO:0046982	Histone superfamily protein
							Bevul.7G211200.1	13.143	GO:0000786 GO:0003677 GO:0005634 GO:0046982	histone H2A 12
							Bevul.7G211300.1	2.8	GO:0000786 GO:0003677 GO:0046982	Histone superfamily protein
							Bevul.7G211400.1	7.399	GO:0000786 GO:0003677 GO:0046982	Histone superfamily protein
							Bevul.7G211500.1	21.685	GO:0000786 GO:0003677 GO:0046982	Histone superfamily protein
							Bevul.7G211700.1	41.938	GO:0003924 GO:0005525 GO:0005622 GO:0006886 GO:0006913 GO:0007165 GO:0007264 GO:0015031 GO:0016020	Ras-related small GTP-binding family protein
							Bevul.7G211800.1	48.265	GO:0005515	Tetratricopeptide repeat (TPR)-like superfamily protein
							Bevul.7G211900.1	75.068	GO:0003676 GO:0046872	C2H2 and C2HC zinc fingers superfamily protein
							Bevul.7G212000.1	87.92	GO:0003677 GO:0005634	methyl-CPG-binding domain 7
							Bevul.7G212100.1	108.478		Domain of unknown function (DUF966)
							Bevul.7G212200.1	145.637	GO:0003677	myb domain protein 59
							Bevul.7G212300.1	152.569		Protein-tyrosine phosphatase-like, PTPLA
							Bevul.7G212400.1	157.613	GO:0005215 GO:0006810 GO:0016020	tonoplast intrinsic protein 1;3
							Bevul.7G212500.1	187.69		Protein of unknown function (DUF1635)
							Bevul.7G212700.1	203.566	GO:0003935 GO:0008686 GO:0009231	DHBP synthase RibB-like alpha/beta domain;GTP cyclohydrolase II
							Bevul.7G212800.1	211.841	GO:0055085	UDP-galactose transporter 5
							Bevul.7G213000.1	224.593	GO:0045735	RmlC-like cupins superfamily protein
							Bevul.7G213100.1	227.783	GO:0003677 GO:0005524 GO:0006281 GO:0008094	homolog of RAD51 D
							Bevul.7G213200.1	234.063		(1 of 2) PF13233 - Complex1_LYR-like (Complex1_LYR_2)
							Bevul.7G213300.1	240.8		Tetratricopeptide repeat (TPR)-like superfamily protein
							Bevul.7G213400.1	243.483		Disease resistance-responsive (dirigent-like protein) family protein
							Bevul.7G213500.1	250.926	GO:0030001 GO:0046872	Chloroplast-targeted copper chaperone protein
							Bevul.7G213600.1	278.763	GO:0000166 GO:0016021 GO:0046872	endomembrane-type CA-ATPase 4
							Bevul.7G214100.1	311.146	GO:0000145 GO:0006887	exocyst subunit exo70 family protein H2
							Bevul.7G214200.1	319.41	GO:0003824 GO:0006633 GO:0008152 GO:0008610 GO:0016020 GO:0016747	3-ketoacyl-CoA synthase 12
							Bevul.7G214300.1	328.424		nonsense-mediated mRNA decay NMD3 family protein
							Bevul.7G214400.1	331.209	GO:0016787	nudix hydrolase homolog 9
							Bevul.7G214500.1	349.102	GO:0005515	Ankyrin repeat family protein
							Bevul.7G214600.1	355.086		(1 of 1) PTHR31057:SF0 - E3 UFM1-PROTEIN LIGASE 1
							Bevul.7G214700.1	374.136	GO:0004672 GO:0004713 GO:0005524 GO:0006468	hercules receptor kinase 1
							Bevul.7G214900.1	392.228	GO:0005515	CCT motif family protein
							Bevul.7G215100.1	419.26	GO:0003777 GO:0004888 GO:0005524 GO:0005871 GO:0006935 GO:0007018 GO:0007165 GO:0008017 GO:0016020	P-loop containing nucleoside triphosphate hydrolases superfamily protein
							Bevul.7G215200.1	428.313	GO:0031011	(1 of 1) PTHR13052:SF0 - NUCLEAR FACTOR RELATED TO KAPPA-B-BINDING PROTEIN
							Bevul.7G206300.1	493.402		Domain of unknown function DUF4378 (Unknown TRM14 see S10).
Table beets	LW ratio	8	6726157	8.28	11.4	K, K-LOCO, FarmCPU, Blink	Bevul.8G039100.1	438.616	GO:0005737 GO:0017089 GO:0046836 GO:0051861	Glycolipid transfer protein (GLTP) family protein
							Bevul.8G039200.1	419.705		Carbohydrate-binding X8 domain superfamily protein
							Bevul.8G039400.1	298.535		SCARECROW-like 13
							Bevul.8G039600.1	286.41	GO:0003723 GO:0005488	pumilio 18
							Bevul.8G039700.1	264.668	GO:0003723 GO:0005488 GO:0005515	eukaryotic translation initiation factor 4G
							Bevul.8G039800.1	239.854		Pentatricopeptide repeat (PPR) superfamily protein
							Bevul.8G039900.1	235.108	GO:0004797 GO:0005515 GO:0005524	Tetratricopeptide repeat (TPR)-like superfamily protein
							Bevul.8G040000.1	223.438	GO:0003924 GO:0005525	Translation elongation factor EF1A/initiation factor IF2gamma family protein
							Bevul.8G040300.1	147.146	GO:0016020 GO:0016021 GO:0022857 GO:0022891 GO:0055085	inositol transporter 4
							Bevul.8G040400.1	102.265	GO:0016020 GO:0016021 GO:0022857 GO:0022891 GO:0055085	inositol transporter 4
							Bevul.8G040500.1	92.969	GO:0016020 GO:0016021 GO:0022857 GO:0022891 GO:0055085	inositol transporter 4
							Bevul.8G040600.1	88.128	GO:0005488 GO:0005515	ARM repeat superfamily protein
							Bevul.8G040800.1	20.86	GO:0046854	Inositol monophosphatase family protein
							Bevul.8G040900.1	13.048	GO:0005488	Mo25 family protein
							Bevul.8G041100.1	20.951	GO:0004869	Cystatin/monellin superfamily protein
							Bevul.8G041200.1	39.783	GO:0004869	Cystatin/monellin superfamily protein
							Bevul.8G041300.1	45.186	GO:0005215 GO:0006814 GO:0016020 GO:0055085	tonoplast dicarboxylate transporter
							Bevul.8G042800.1	303.154	GO:0004842 GO:0005515	ubiquitin protein ligase 5
							Bevul.8G043000.1	339.951	GO:0016020	Protein of unknown function DUF106, transmembrane
							Bevul.8G043300.1	389.321		Protein of unknown function (DUF3245)
							Bevul.8G043400.1	395.419	GO:0008270	Ubiquitin C-terminal hydrolases superfamily protein
							Bevul.8G043500.1	428.893	GO:0047196	acyl-CoA sterol acyl transferase 1
Table beets	Tip Angle	8	6726157	8.28	11.4	K, K-LOCO, FarmCPU, Blink	See candidate genes for CHR8 6,726,157
Table beets	Length	8	13814906	6.575	14.3	FarmCPU, Blink	Bevul.8G062500.1	425.554	GO:0004672 GO:0004674 GO:0004713 GO:0005524 GO:0006468 GO:0048544	S-locus lectin protein kinase family protein
							Bevul.8G062600.1	336.753	GO:0004672 GO:0004674 GO:0004713 GO:0005515 GO:0005524 GO:0006468 GO:0048544	receptor kinase 3
							Bevul.8G062800.1	277.965	GO:0004672 GO:0004713 GO:0005515 GO:0005524 GO:0006468 GO:0048544	S-locus lectin protein kinase family protein
							Bevul.8G062900.1	245.159	GO:0004672 GO:0004674 GO:0004713 GO:0005515 GO:0005524 GO:0006468 GO:0048544	S-locus lectin protein kinase family protein
							Bevul.8G063100.1	190.135	GO:0004842 GO:0005488 GO:0016567	plant U-box 8
							Bevul.8G063400.1	41.563	GO:0046983	basic helix-loop-helix (bHLH) DNA-binding superfamily protein
							Bevul.8G063500.1	131.626	GO:0006606	nuclear pore anchor
							Bevul.8G063600.1	149.137	GO:0005515	transducin family protein / WD-40 repeat family protein
Full panel	Length	8	13897126	6.186	3.8	FarmCPU, Blink	See candidate genes for CHR8 13814906 within 120kb of 13,897,906
Full panel	LW ratio	8	20191151	9.81	0.4	K, K-LOCO	Bevul.8G076400.1	0	GO:0016788	No annotation
							Bevul.8G076100.1	162.325	GO:0016788	No annotation
							Bevul.8G076200.1	134.153		No annotation
Full panel	Root contour	8	44749807	6.02	4	K, K-LOCO	Bevul.8G106500.1	0	GO:0005730 GO:0042254	pescadillo-related
							Bevul.8G106200.1	108.285	GO:0004672 GO:0004713 GO:0005524 GO:0006468	mitogen-activated protein kinase kinase 4
							Bevul.8G106300.1	68.186		uridylyltransferase-related
Full panel	Root contour	9	28032023	6.37	0	K, K-LOCO	Bevul.9G083200.1	14.831	GO:0003899 GO:0006351	RNA polymerase Rpb7-like, N-terminal domain
							Bevul.9G083300.1	19.354		plasmodesmata callose-binding protein 5
							Bevul.9G083400.1	35.014	GO:0005515 GO:0008270	RING/U-box superfamily protein
							Bevul.9G083600.1	96.387		TCP family transcription factor 4
Full panel	Tip Angle	9	58803335	6.21	15.3	FarmCPU, Blink	Bevul.9G009600.1	0		Zinc finger, C3HC4 type (RING finger) family protein
							Bevul.9G008900.1	86.701	GO:0005515 GO:0008270	Zinc finger, C3HC4 type (RING finger) family protein
							Bevul.9G009000.1	73.207	GO:0003824 GO:0004356 GO:0006542 GO:0006807	(1 of 1) PTHR12507 - REDUCED GROWTH PHENOTYPE 1 RGP1, YEAST -RELATED
							Bevul.9G009100.1	50.543		(1 of 1) PTHR12507 - REDUCED GROWTH PHENOTYPE 1 RGP1, YEAST -RELATED
							Bevul.9G009200.1	36.535	GO:0006812 GO:0006814 GO:0006885 GO:0015299 GO:0015385 GO:0016021 GO:0055085	nucleolin like 1
							Bevul.9G009300.1	22.733	GO:0000166 GO:0003676	F-box and associated interaction domains-containing protein
							Bevul.9G009400.1	18.071	GO:0005515	F-box and associated interaction domains-containing protein

## Sheet: Table S10 OFP-TRM IQD Sequences
Table S10. Comprehensive annotation of putative IQD, OFP, and TRM gene families in Beta vulgaris based on EL10.2 and W357B reference genomes, including chromosomal positions, functional annotations, and de novo phylogenetic classifications.
GeneID_EL10_1	GeneID	chrom	position_start_W357B	position_end_W357B	name	gene family	Position Source	Functional annotation				De novo phylogenetic annotations	Peptide sequence
EL10Ac1g00195	Bevul.1G198800.1	CHR1	2367137	2369590	IQ17.1	IQD	W357B EL10.2 Liftoff	PROTEIN IQ-DOMAIN 17-RELATED					MGKKGGSSWLTAVKRAFRSPTKESHDKGRNCRRKEDHHDPPLEDQDDEKKKEKRRWLFKKANNQQESSSTTPAVQQSPHVKGSSPMNAAPTGSDVSEQRHAIAVAVATAAAAEAAVATAHAAMEAARLTHPSPTNVNPPREDCAATLIQTAFRGYLARRALRALKGLVKLQALVRGHNVRKQAKMTLKCMQALVRVQARVLDQRMRLSHDGSRKSTFSDTNSIVESRYLQDIAERRSLSHSREPSSLADDWDERPHTIEEVKAMLQNRKDAALKREKSLSHAFSHQMWRSDRSSVGEEELEEKPRWLDRWMATKQWDSSIAPSPSMRGRASTDHRDSIKTVEMDTSQPYSYLVPNFRRSVTSTTANHYQAQYHNQRPSSPLHSRAQSHSQHQHQHPPSS…
EL10Ac1g02250	Bevul.1G018900.1	CHR1	68026935	68034191	IQ32	IQD	W357B EL10.2 Liftoff	PROTEIN IQ-DOMAIN 32					MGTSSCLKIIVCGSDTPDNDDAHSPQAKGSNDKRGWSFRKKSGRHRVLGNNVSSETTTFPEKETPQSGSIDFQSPVKSANVDEKPQLPKPVEEFSKTVVGTENDSELKKSVVVGPSENGAICAESKFSQDEVALERVSNETSAEQKLADVAIVSENDSNETSDESSIANDSCVSKDESIESAEFKISESVMASDNICDDNVALDETAAINIQTAMRGFLAQQKLVQLKSAIKLQAVIRGHLVRRHAVGTLHCIRAIVKVQALVRARNSKSLGQKIKPNDAHFSTVKLLQNSFARQLLESTSKPKSLNIRCDPMRPNSAWSWLERWMSVSKSEVVEKLEPSVEAEKEIEVQKIATQAGAEVSSVALLDSVESKFCMKKGEELLENEKNYVVDEVNTVDSC…
EL10Ac2g02884	Bevul.2G050400.1	CHR2	8217406	8225719	IQ11	IQD	W357B EL10.2 Liftoff	PROTEIN IQ-DOMAIN 11					MSKKRSWLGLIKRLLFSETHHHQQQKIKRRRWLFGRLKRTKTLPSPSPSPSTTQHEPIQITKHDADDEEKKQSKCEDDDLFKYQDELSKLSEIVVTNEANLSLSISQYESHVRSLATIKIQTSYRGYLARKALRALKGFVKLQAIIRGRAVRRQAMTTLKCLQSIAKIQSEHSADSEDGVTQGRLRYWLEQYVSDEVSKKEDQFGGKQHKLRNLDSVNNFDHMAYLSRRSFQKHKKQNSYDEDNLLPANSPTNLPTYMAATESAKAKTRSSTSPRLKPLHFEAYSDGDSPYKNKFSPMSSINSEATSSGYSKVSNKCSFSSPHQKSPSLKGVCGPVRSNKNLK
EL10Ac2g03566	Bevul.2G114400.1	CHR2	43151985	43155529	IQ3.3	IQD	W357B EL10.2 Liftoff	IQ-DOMAIN 3-RELATED					MKVDEVEMGKKGGWFSAVKKALSPQSKKNQKSKSKKKCSEEIKSSEVVIPAEQVITPPRPPSPPHLPPSSETVPTEIDDEQNKHAYSVALATAAAAEAAVAAAQAAAEVVRLTTIPRYVGKSNEEIAAIKIQTAFRGYLARRALRALRGLVRLKSLIEGQSVKRQAATTLRCMQTLARVQSQIRARRMRMSEENQALQRQLQQKHEKELEKFRMDEIWDDSTQSKEQLEASIQSKQEAAMRRERALAYAFTHQQLKKNNKNSNPTFMDPNNPQWGWSWLERWMAARPWEARSTAVEKDNDHGSVKSFRTLSVAGEINRAYALRDLSIDKPSPTAQRSGRPPSRQSPSTPSRGKPRPESPKTNGWALDDDTKSMMSVQSERFRRHSIAGSSVRDDESLAS…
EL10Ac2g03832	Bevul.2G141400.1	CHR2	49119393	49122769	Unknwon-IQD.3	IQD	W357B EL10.2 Liftoff	IQ motif					MGASGKWVKTLIGFKKPEKDDSNEKSGINNKVKKWKLWRSPSGDLGTWKGFKGRHKTTASEGSDSPCRNDAFNAAVATVARRALKALKGIVRLQALVRGRQVRKQAAVTLRCMQALVRVQARVRARRVRMSIEGQAVQHLIDERRSKSELLKQAEEGWCDSKGTLDEVKSKLQLRQEGAFKRERALAYALAQKQLRLTPFSGFQTNVPTSSFKSLEMEKNSWSWLERWMAAKPWENRLIMEEAHSTISEVKTPPPKTFVNPFKETCPKSSELQSHVKVRKNNMTTRISAKPPMIAQATRSSSSPSSDFLYDESSASSSMCTSTTPVSGNEEHGGYTTNSSKPSYMNLTESTKAKRRTQRVQMQSMDEFQFAKKLAGLTNGDSKSSAGSDPPSVNFSRPL…
EL10Ac3g05197	Bevul.3G029000.1	CHR3	3421403	3423693	IQ17.2	IQD	W357B EL10.2 Liftoff	IQ-DOMAIN 17-RELATED					MRKSGGSSTWLSAVKKAFMSPSKDKQNNSDKRSCRSEDSEQQEQEKRRGKRRWIFGKSLNTKDPNYVTKTTNNVSHVSENAGCGAQDLVVEKDKRHALEVAIATAAAAEAAVATAQAAVEFIRMTRPCILIREESQAAITIQKTFRGYLARRALRALKGLVKLQALVRGHNVRKRTTLTLTRMQALFRVQARVCDQRRRHSISHGGSLSSSSFTDKIPLSKEGDWDENQSVEKEIDSISMLGITQKAGWNSERDLACAFSDKIWKSHMEAESEAKLDNAVDWREETQWERPGRYSCDQRTPIRILQVESANHRLLSSYLKLREGNPHQQINSSAYSYFQTPIKTHQPELKHLRVHSASPRCLREEESSIYRKSQTPRLASSYRNNAAVPSYMAETASAK…
EL10Ac3g05275	Bevul.3G037000.1	CHR3	4246992	4257462	IQ21	IQD	W357B EL10.2 Liftoff	PROTEIN IQ-DOMAIN 21					MLNGNPAVYYLARMGKKGRGWFSSVKKVFKSSSNDSSEKNKEKSTQKWNNNDALEVVSVEHFPTESSLDFTNDESGATSPSRDDRTHAIAVATATAAAAEAAVAAAQAAAKVVRLAGYGRQSREERAATLIQSHYRGYLARRALRALKGLVRLQALVRGHNVRKQAQMTMRCMQALVRVQARVRARRIHLAHKNRQDNHVVNHETNYDYDDKRGKHYRTTLQDELITAIKSPTKINYSSSSNVDVWDGRHHSFEHIKESSLKKHDAALRRERALAYAYNYQQQQQQQQHYLMQSTSPMNDAMFSAYANAMDKPQWGWNWLERWMASQKPLQVSKMKSGPNESTYMTATSTDDVSERTVEMDMVEPPHHHRDHTNVMHRPSREGRQSSFDGVPSYMAPTQ…
EL10Ac3g05455	Bevul.3G054100.1	CHR3	6725922	6748993	Unknwon-IQD.4	IQD	W357B EL10.2 Liftoff	IQ motif, EF-hand binding site					MESNFNGGLGGYEIHGFRTMEDLDVATMMKEARSRWLRPNEIHAILFNYTYFTIHVKPVSLPKGGTIVLFDRKKLRNFRKDGHNWKKKKDGKTVKEAHEHLKVGTEERIHVYYAHGEDNPKFVRRCYWLLDKTLEHIVLVHYRETQEVSPTAPVSSGIRSDLSDYPASQPPRDNDSLVNQVYPPARRESIESGDSINVSNHEIRLHEINTLDWDELLVPNDLNEATLTIKDQTPYIQQEKQPAAFILENNGSNSLSRHPHPDMLTSRNSMNPVAGTNCAQITHVGDMFLPLRGMLMDQKEQGRIFDMGTVDGGNLCLSEKMAKDGLESQDSFGKWMNEIIVDSPESVNEPSFGSCVATSHGSRMSSGAVSHEGPSPGQIFCITDISPCWAFSNEETKIL…
EL10Ac3g05721	Bevul.3G078500.1	CHR3	10299893	10305755	IQ24	IQD	W357B EL10.2 Liftoff	IQ-DOMAIN 24 PROTEIN					MAKSKPSKWFNKLFRRRKTLSPPSPTTTTTTTTTTESNFYGVDNIAIDANKHAIAVAAATAAVAEAALAAAHAAAEVVRLTSNAPPSPSPLPGHVSSRRWSLEHFAAVKIQSVFRGYLARKALKALKGLVKLQALVRGHFVRKQSTAMLRRLQALVRVQDRARVNRVQNLDSPNYDTENSRSYKVYQKSEKLEDSPVIKRCGSITSNREARSKESKVSGTNWVDNWVEAGSSINSHSSIKIPCADDEKSDKILEVDSWKPHSVPKKTRNKSFQEPRQHILVQDYHNRRFAASDYLARSYLTDVCKPHASPIADDDVASLKSLQYPPEACMDKSSPPDQSLSFAPRGFGSSRRSPKTPLRHEYSSRRSLWNGTYGSFGSPSYMANTESSRAKKVRSRSQS…
EL10Ac3g06097	Bevul.3G113000.1	CHR3	17388897	17392734	IQ14.1	IQD	W357B EL10.2 Liftoff	PROTEIN IQ-DOMAIN 14-RELATED					MGKKGSWFSAIKRVFTHSSKEKVADGTEKKSSTEKKKKGRGKLKHGDGNSFLPFAREPSSIEKILGEVEREHHITNYGPPTPPEQPKVAAPHVTPPPVRTALPPVRTATPPKTATPVRAPSPPKAASPPREADQLTPPSRDATLTQPAPPRAPSPPVRRVASPTWAATPVNVVTPARVPSSRFVQLRRPEATIREQHACATKIQAAYRGYTARKNFRALRGLVRLQGVMKGHSVKRQTANALKCMQMLVRVQNQIQSRRIQMLENQVLQRQAAYKNEQDLDSSFSKWMSENQDQWDDSTLTKQEIEARMKRKYDAIVKRERAMAYAYSHQLWKSSPRNANGALADFRSGGYPYWWNWLEQRQIPPLTPTNPSRIPAAKNFLATPTRTATEFKASPVPHS…
EL10Ac3g06460	Bevul.3G145100.1	CHR3	32486527	32488656	IQ19	IQD	W357B EL10.2 Liftoff	PROTEIN IQ-DOMAIN 19					MGRTGKWLKSFLIGKKDKNVNKDLKANETNKQSISIDQETSTTPPVTLPRPTTPKEKKRWSFRRSSASSNTKEKEKDPNTAAATAALPPQNSDAVVVVQRVLTVAQPETEVEEVAADTDVAANATVVDAEVTAAVIDQSSSTEGKDEAIEEAAAVKIQSMFRSYLARKALKALRGLVKLQALVRGHLVRKQATATLRCMQALVTAQARARAQRIRSADDESIINHRQSTHRRNSQEKIKHAYHDMEENVKIVEMDEGEFGSNVNSRSSYSIPSPRHMNDRMDNRISVYYSSQRENSKQDYQQYSPAPSAITDLSPRTCSGHFEEYSFATAQSSPQCYTAMSRPDPSRAPFSFPNPDYAETMSYEFPFYPNYMANTQSSRAKARSQSAPKQRPELERQPS…
EL10Ac3g07154	Bevul.3G201700.1	CHR3	57889640	57892973	Unknown-IQD.5	IQD	W357B EL10.2 Liftoff	IQ motif, EF-hand binding site					MAKKNWWFQLLKNLISCESKPKAEKDKTKRWRWIFDRFKLKQLPTTSTTLQEKSLSKAREEQRKTALYVARATAAAADAAVAAAQAAAEVVRLTGLSRHSSLRLKDQGIHKLAAIKIQTAFRAYLARKALRALKGVVRIQAIARGRAVRRRMSTELEQFKCINPTQEVHTRRVSSVNDQSPSKRSQISERSKLECKSQRQWTDGLFSKDEIESIYLRKREAMFRRERMKQYSFSHRERQCSQMLEETMPLRYIDQGQTCIRKQWTDEQIRNNNAYSKDAILELHPSTRSWDLETTLRIKPRAINHAKQNFTEEVSSPFSQPRRSFSHMRLKQGTDDCHLSNSTMFPTYMAVTESAKAKMRSMSTPRQRLGYLETCFEQYV
EL10Ac5g10957	Bevul.5G194200.1	CHR5	9943969	9950369	IQ3.1	IQD	W357B EL10.2 Liftoff	IQ-DOMAIN 31-RELATED					MGKSPGKWIKTVFFGKKTSKSNFAKGKEKSTNEKEVNVRVTSPEIDNDVNPPEVSNGALNAVHVDDHNLRSEYKESSLSQPDEEIPISGDQLTDAKQTKEMDMLTDAERIEQEKAITKAQAAFRGYLARRAFKALKGIIRLQALIRGHLVRRQAVSTLYCIVGIVKLQALVRGSKIRCSDSGLEVQKICISKPPDGKIGVFGDGVSAGVTSLSVNAFTRKLLAPSPAVMPLRVQYDVTDPNSVQKWLERWSISCPWKPVSPPKKVTNSRVQKKQVNSPAIDGETGRPKRSVRKVPSLFDNVSAQSTSEVEKPRRNPKKVVSHPADSAQENPQHELEKVKRSLRKVHTPVTESSGQPQTEVIEKSTHGQEKATVSNVQEVSAPNEVNLVENTKVETSITV…
EL10Ac5g12409	Bevul.5G063600.1	CHR5	67635679	67638903	Unknown-IQD.1	IQD	W357B EL10.2 Liftoff	IQ calmodulin-binding motif (IQ) // Protein of unknown function (DUF4005) (DUF4005)					MGKEGGTSWFSAVKKVFRSPTKLSPKKNCKRREEFSREDEDEGKKTEKRRWIFRKLISHNQHYEANVSSNEKPAKAVVVATAHIGVRVQEIIPAYLAREYYAALIIQTCFRGYLARRALRALKGIVKLQALVRGHNMRKQAKTTLKCMQTLVRVQAKIREKSLPRLSNDQTRKSMYAESNNLWDKYKDIHQRKSMYEDEHNIEDRYKIRRFDRKTCMNDEENKDSEWLSQWLESKEYSENNNRLTTTQRIEAIKDIEMESLQPHLRTPSTRRHSLHVASSPLNNTTRPTTPFLHEIRPRQVQSASPRCAKAGFRSHSAANTPSLRVSCPTATTPNYMAATESAKARARTQSTPRQRHSTSDRERGGSAKKRLSFPLPEPHYKGSIYTDYSRFSQNLRSP…
EL10Ac5g12742	Bevul.5G034400.1	CHR5	72409412	72416630	Unknwon-IQD.6	IQD	W357B EL10.2 Liftoff	CALMODULIN BINDING PROTEIN IQD22					MGKASRWFRAFLGLKQPDPSPKQPKDKRRWSFVKSYREKSSSTSNTNTTRHPPPATSSSYVEGGDDDANKHAIAVAAATAAVADAAVAAAQAAAAVVRLTNTTNNNNNNNNNNNNNNNNSVQPAQVSRRTRNGGEKEIWCATVVIQSHFRGYLARRALRALKGLVKLQALVRGHIMRRKTAETMRCMQAMLRAQARARSIRSYIPETPFSSSKSCPIFHPGPLTPDKFEQVVRAKSIKQDHLPKIKRNSSKSSSRMNTMSQERPNFGSSWSDSRVDDPMWDPRGATSSTRTCLTDDDRADRILEIDTGKPHYSSRRRSLFETSYSGLLTSDQVSHSLTTSKDSTTHQTVHSPASCEVVQTLKPLLLPQEIVDDNNSYCTAENSPQYCSAASQGGSSSRR…
EL10Ac6g13340	Bevul.6G222500.1	CHR6	4163703	4165267	Unknwon-IQD.7	IQD	W357B EL10.2 Liftoff	IQ motif, EF-hand binding site // P-loop containing nucleoside triphosphate hydrolase					MNIKKLKVPKRMRVTSMTSTRLKGMKVSRSIKSIKKINIKKRFPSLRKAKAATGGGGANGGVAGVASGGGGGGGRIGIRRSSSKWISVVKKKILRPKLLGHKGSNNNKNIIIIHNNTSITGNEEDNRTSCATVKTMKEEDVSVTSIDSAAPPPHDQASKEEETTEEEEDVEVEVEVEVEVEETHQQDIEIIKLREEMASLLIQSVFRGHLARRAFRALKSLVKLQAVVRGVCVRRQARIALHCMNTMVRLQVRIRARQLFYRPSDAVQA
EL10Ac7g17069	Bevul.7G008500.1	CHR7	1248686	1250893	OPF1.3	OFP	W357B EL10.2 Liftoff	OVATE FAMILY PROTEIN 1-RELATED					MIPNAWFYKLKDMNTTKTSKSQPIKQRSHHTPPPPPPPTTKKTTTNDPPLQCQPRKSYHITRELNLQPQELDFLHLSPPRKSKSSSKSRKSSRRTNSVSSSSCKSTATFQSYHSKSHSPTSTTIFEDTLLKTEHKTEDFDIIIDKESFYTEINTFNFKLPPIITKQEEKPSFLSKQQKLITAPILKEQRISSTPRKNPEKGVRLKINSPRIMGIKQAQNGISGRKSMSLKKRRSISESFAVVKSSFDPQRDFKESMVEMIVQNNLRTSKDLEDLLACYLSLNSDEYHDVIIKVLVLEIKYVCDKVLSSLSHNNSSCTRLIQNS
	Bevul.7G017700.1	CHR7	2907902	2908639	Unknown-OFP.3	OFP	W357B EL10.2 Liftoff	Ovate protein family, C-terminal					MSTSKRKVLLNTVSVNLGCSCRKPIFSSIFNPKPKSKTPKYQKYQNQSYSSSTSSTTTTTTWVKNGNFSSSSPYDQYYPTQSTFSPYMDTTSSSSSSQPSTIAAPDAYGRVRPKSVAVEKDSSDPYLDFRQSMLQMIVENQIYTKDDLKELLNCFLQLNSPCLHGTIIRVFTEIWNSFFFSGRPDHSSPRFYVRPKSYEI
EL10Ac7g16817	Bevul.7G017800.1	CHR7	2935441	2937209	OFP13.1	OFP	W357B EL10.2 Liftoff	OVATE FAMILY PROTEIN 13					MIHLLCLAKVQQKFNGGNCPNIKIAKLLHSINTPTSSNLLNPKLSSSPPWPFPSCGGNIKTLSFRAKDDNNNDGFRTFNSAFLETELTPPESFFTISSSSRSFSTLSEDSGDPVETVIRGLRSDRLFFEPERSSSLLLREHENKHEHEQEEEEEQEEEIVLESPDSKVVYKESEIMSMDSNSPYEDFRRSMEEMVEAHGLKDWQGLEELLGCYLKINGKNNHGYIVGAFIDLLVSLSFESFVSTSSTSTTTTRTTTTTTRTTSSSSYSNYSSPSSPLSLPSSSLTTPCLSSILDHGDDGNVVVDDDDNDDDDDDGDDGDDDHGSCADR
EL10Ac7g16972	Bevul.7G032800.1	CHR7	5552389	5558424	Unknown-TRM.4	TRM	W357B EL10.2 Liftoff	Domain of unknown function (DUF4378)				Related to Group 3 TRMs of Arabidopsis, TRM9, TRM10, TRM11, TRM27, TRM28. Motifs present in sequence ATM1	MAQKHLKELLNEDQEPFFLKDYIADRQCQLKKQPQNTKLQLKKSKPMSKTTSILCKNACFFSLQDSPDLRKSPKLFDFPASPVPNKSPTRVFLHVPAKTASLLLEAAIRIQKQKSKPKTQIKNSSFGLFGSMLKRLTLKNRTQKLKNGVEKTEDEIKGDMILVNLEQEKVATISSSVSSSSTSSCSCNGRLSSLDLESSSSGRSFEDDDEDNDDFQFENILKEDDSNINDSNNDGDYYSPLCLSPFRFTLPRRSPSPEYRSPDNVKYEHESLAKFQEEEDEEDKEQNSPVSVLDPPFEDDYDGHEEDNYDDIECSYAFVHRAQKELLYKLQRFEKLAELDPIELEKRMIEAEEEYTLEQATEFEEYDHVSFTFHEQTQAHEFMQEVIRKSGFQDVKKPG…
EL10Ac8g20483	Bevul.8G016200.1	CHR8	2156298	2158831	IQ9	IQD	W357B EL10.2 Liftoff	IQ-DOMAIN 9 PROTEIN					MGSGDWFKTIITRKKKVKLDKKRSKGSSASDDPTGSKTKKKSEKANAKGGRGISRTNGTPVKISEDVAATRIQTAFRAYMARKAFRRMKGIIRFQKLTQFQSVKKQSTNTLTHLHSWSMIQTQIRHRRQCMVTDGRLKQKKLENQMKLEAKLHDLEVEWNGGANTMDEILARIHQREEAAVKRERTLAYAFSHQWRANSGQNQGSNASELGKADWGWSWKERWIAARPWESRVPSQSINPKKGQNKLTSKTQKSSNSTTTQKSLPAKSTVLNGKAHGKARRSSFPGTGIKAEQEPNIKVQEATLKRRESVS
EL10Ac8g20027	Bevul.8G057000.1	CHR8	11631476	11639919	Unknwon-IQD.10	IQD	W357B EL10.2 Liftoff	IQ motif, EF-hand binding site					MATENRQPPSPSPNISSSSSLFKDISNFKTPKPKNPQHSSRTFQPTTPKFFTASKQMQTPSSSLSSSTARRRRKPSTPATRKLRQFELEMSKSSRKEEMKKERSMKSLANSLTVWLNFLFENPNSCGCGDDGGGGGREGATKGGKRENLMVKSIVGVGVDGVWRLPKRQREEGEGNVGGFGEDRDVSMSVSTKKKFGLLWKSLREVCSFDDLEVRMREYLSFEVNCGPLFQNIDEGRLKMKAHCPIVTDVGMREKAIKILMCYNPIWLQIGLYIIFGSDSLLPKVDSHREDDLAFLRMVIEKQFFSHAGLAKSYAYNKLVDGLYRPGYFESLGNVILKRFLLLALILDRAKSQSGLPIKYGIDGIDGGSPLLFNVKWNIKSSRQMINDFLSSEVMHGEG…
EL10Ac8g18371	Bevul.8G202900.1	CHR8	68553225	68556143	IQ25	IQD	W357B EL10.2 Liftoff	PROTEIN IQ-DOMAIN 25					MGKATRWLKGIFGIKNTNTNTNKDTQNNNQTYNSGDRKRSSFGHSGRGSGAKRELCNNPTTIPPNISSSEAAWLKSYYEDTEKQQSKHAIAVAAATAAAADAAVAAAQAAVAVVRLTNHGRGPMYPGSCGGGGKENWAAVKIQTTFRGYLARKALRALKGLVKIQALVRGYLVRKQATATLHGMQALIRAQATVKSKRAQARFANYEYSGFSQPEFRARRSLEIYDDTRSDHSASTHSRRLSASFESRTINPISEDIPKIVEVDPGRPRSSSSRGWRSNNSPRPKPEPDPYYPPRISIPNCQHWHDTEWGLTGDECRFSTAQSTPRFMNMSGPPNPVPITPSKSVCGDNTYFLRHYGNYHQNPNYMANTQSFRAKVRSQSAPKQRPESGYSKKKLSLNE…
EL10Ac9g21479	Bevul.9G145600.1	CHR9	10672161	10685849	Unknwon-IQD.11	IQD	W357B EL10.2 Liftoff	IQ motif, EF-hand binding site					MADRGSLNPGIRLDIQQLQLEAQHRWLRPAEICEILRNHQKFQISSEPPNRPSSGSLFLFDRKVLRYFRKDGHNWRKKKDGKTVKEAHEKLKVGSVDVLHCYYAHGEDNEYFQRRSYWLLEEEFMHIVFVHYLEVKGNRSSIRDTEPVLSNSQISNSRSSSVSNSYNEAFTGNMGSPSAVSSLTSSYEDIESEDNHQAISKYPSPLNFPHVEDSFEKNNGGDLISSNFLPNYSDGYKGGQLPGPGLDYVPLVQQGAGTNDYNQFRTLDLASWEEVFQQCTRGSGDIPANPSISGAPLLGSTQNFNESFSQLLDAGFGVNSLSGGSISPYLQSNNPLEPSSLEYQDNANVSVTAKKPVLGNIRGEEGLQKVDSFSKWMTKELGGVDDLHLKSSSNMSWQN…
EL10Ac9g21198	Bevul.9G116600.1	CHR9	16981962	16984841	Unknwon-IQD.12	IQD	W357B EL10.2 Liftoff	IQ motif, EF-hand binding site					MGRATRWLKSLLGMKKQNDKEKTPKSINNDDLKRDKMCMVERRWSFTKPTKEKVKDKENQWFRNYISETEIEQTKHAIAVAAATAAAADAAVAAAQAAVAVARRALKALKGLVKLQAHVRGYLVRKRAAATLHSMQALIRAQASERLDETRSDQFHSKRLSTSYERVYNNAYEGSPKIVEIDTYNKPRSRSRRINPSLYDFSGEDMQYPTMSSPLPYPYPGRVSIPSKDYDWSFYGDECRISTAQSTPRFSNSARSNGPPTPTKSVCGDSFFRPYSNSPSYMADTQSFRAKLRSQSAPKQRPEARNKSRLSLDEIMAARNSISGVRMQRCSSQVQDTLNL
EL10Ac9g20866	Bevul.9G083900.1	CHR9	28822885	28823394	IQ14.2	IQD	W357B EL10.2 Liftoff	PROTEIN IQ-DOMAIN 14-RELATED					MRVLLESWRLLIIAHVLQARKSFRALRGLVRLQGVMKGHSVKRQTANALKCMQMLVRIQNQIQSRRIQMLENQVLQCQAAYKNEQDLESSFSKWMSENQDQWDDSMLTKQEIEARMKRKYDAIVKRERAMAYAYSHQVLYLFGLYHKMGLSCFGELALM
EL10Ac9g22980	Bevul.9G005200.1	CHR9	59425223	59440843	Unknwon-IQD.13	IQD	W357B EL10.2 Liftoff	IQ motif, EF-hand binding site					MAPVGTQSSSGSRNSSGKKAPKGRVPPSFNSIKSLPAGIRLMESSPAASQSSERTGHSNGGVADYGNLEGVEYVAGQGDQVNDDSPYGERGAPVSDEDSDVGSSPLPSVPSIAESKWNDTTSYAKKKNVHAWYQHPDGNWELGKIISASATESIICLPEGKVLKVQNDCLLPANPDILDGVDDLMQLSYLSEPTVLYNLRYRYDRDLIYTKAGPVLIAVNPFKKVQLYGNEYIEAYQRKSIQNPHVYAIADTALREMKRDEVNQSIIISGESGAGKTETAKIAMQYLAALGGGSGIEYEILKTNPILEAFGNAKTLRNDNSSRFSRVVQCAVGERSYHIFYQLCAGAPAALREKLNLKSVEDYKYLRQSNYSITGVDDAEQFRNVMEALDVVHVSKDDQ…
EL10Ac4g08704	Bevul.4G106000.1	CHR4	33668752	33669483	OFP13.2	OFP	W357B EL10.2 Liftoff	OVATE FAMILY PROTEIN 13					MKLLPLPSLFKPKDWPLCTQQPKTSSFRITTMKDDIYKTINSMYFDNEADAVETPDSWFTNSSEAGSLSTSEYDDSLMSISGESHLEAIVRGAQQSSSADHRLFFDPGESHSPKIRDDDKRAKIIGNGNKKRPFKKSIAMSLVSDHPYEDFKRSMEEMVESLGVRDDWEGLEELLRWYLKVNGRETHGYIINAFVDLVDGVIGKDNSSDYDHEAISKSTTSFSSAASSLSSSTSSLDHSMNIS
EL10Ac5g10552	Bevul.5G232000.1	CHR5	3863128	3863883	OFP11	OFP	W357B EL10.2 Liftoff	OVATE FAMILY PROTEIN 11-RELATED					METEDTGSTTPDLATAYASRRFFISSPGRSNSIVDSLSLSSSSTLLSPLEESTPAEAAGGVAVQTYSPDPYVDFRRSMQEMVDSRDLGSLEVKEAWEYLQELLLSYLGLNPKNTHKYIVGAFTDLVVSLMSPNINYEENELPSSSSSSSLSSSYGGDHIHNNGGKYV
EL10Ac6g14923	Bevul.6G086500.1	CHR6	66600512	66601396	OPF7	OFP	W357B EL10.2 Liftoff	OVATE FAMILY PROTEIN 7					MGKGFKFRVSQVIPTFHSCRSKDPSTLPTNPVPSFLHHSSTSTTTKLNITTPLPHRFSLKRHVSSCGCLRSRASPEVSHTKINPHHNYDSTPPRRKIYNSAASDTDLENDVVFLPPPPTKSRARKSRRRQRRLSFQKVRNSTSSDSGLFSEEERETLVSTDSAASSMSQRHRRHIIKSKERENNNKTRISFDSGNTSPARLSAFMRKMAPCRAVADGKVRESFAVVKRSEDPYDDFRKSMVEMVVEKKMFEERELEELLRCFLSLNSKHHHETIVRAFTQIWETLFSQSPSPEY
EL10Ac7g16366	Bevul.7G174100.1	CHR7	59650721	59654319	Unknwon-IQD.8	IQD	W357B EL10.2 Liftoff	IQ motif, EF-hand binding site // Ribosomal protein L25/Gln-tRNA synthetase, beta-barrel domain // P-loop containing nucleoside triphosphate					MGASTNWLKSFINLKKSNPNNDHEKVGSGKSRKRWRLWKNSSDKGGGKSELSDQTSIVNGNARINAAMAAVLRAPSKDFLLVRQEWAAIRIQTAFRAFLAKRALRALKSLVKLQAIVRGRLVRKQAAVTLRCMQALVRAQAHVKAQRVRMTLEGRDGLRLVDDLQADPVKEAEEGWCDSRGSAEEIKTKLQSRQEAALKRERAISYAATQQQFRGSPNLYSEKNKQFTSPNLDKNSFGWNWLDRWMASKPWESRLMEEVRGDRPIMSPLSKISSKKNKLKVECSSVSENSSEKGRNESAVRIVRRPNFMGHIARTSSEPSSKLLIEDTSTSTSSMSASRTYMSSSSTCRTDESGSSKPRYMNLTASNKAKQQSFQRRPLQEIQNHHMSWTKTRFSGDAR…
EL10Ac7g16503	Bevul.7G061600.1	CHR7	12315687	12319541	IQ3.2	IQD	W357B EL10.2 Liftoff	PROTEIN IQ-DOMAIN 3-RELATED					MGRKGNWFSAMKKALNPEAKENINQQDSGKSKKKWFKKKKRSGSNTIPAETAPAATLPPQPTVAAVVPPAEPAKSSTVDKEHTKHAYTVAIATAKAAEAAVAAAQAAAEVVRLTATTPPIASKSKEEAAAIKIQTAFRGYMGRRTLRALRGLMRLKTVMQGQAIKRQTANTLKSMQTLARVQTQVHERRQRMAEENLARQKHIQQKYAKEQAKELDKLQQNGDGWDSSGKTKKEIEAKMQSRHEAAIRRERTMAYAFTHQQAWKASSMSANTMFMDVNNPHWGWSWLERWLAARPWETATTPDSNDNSPRIKISKTIMFGNELPKKHARHHNTEKPSPTPIPKQTRSSTGGRLSTSSVPSKSTAAARKLRTPSPKASPRMSMWGPDDDARSTLSQQSEQ…
EL10Ac7g17299	Bevul.7G067500.1	CHR7	15909922	15918284	Unknown-TRM.9	TRM	W357B EL10.2 Liftoff	Protein of unknown function (DUF3741)				Related to Group 5 TRMs of Arabidopsis, TRM17, TRM20, TRM21, TRM19, TRM26. Motifs present in peptide sequence:ATM3, ATM2, ATM4, ATM1.	MDRFRRRRTHARVSSPVKVTTIVDQSSEDWFIPIHPKGNKIVGNQHRFPNLVSRSSTCSSVASFEENQLPFDLGRSSAELQSGITMKKLLADEMTKETESGRRSPSIIARLMGLDGLPAPLNTNKKQKRLSDSHQRGSSSSGFQKNIKPHDNRSHRKNGTGQQQFKDVYEVVGRSNVETRNNTSHSSSNRISSEDEIRFIRQKFMDVKRFSTDEKLQHSKEFHDAIELLDSNRDLLLKFLQEPDSMFSKHLHDLHNVPESYYGCMLGMNSKNALKCNIDAIGSQTGGEASQKIDISHSQKHWGSCNHDVYDRHSADLHKSNFSVERDEESSSIATKIVVLKPHLGKALNIPKPASSTSPCEPQSDFELYNECSNLKHLGPEVRGKRSKHDDVYGRKSRE…
EL10Ac7g17739	Bevul.7G117100.1	CHR7	44638571	44662292	Unknwon-IQD.9	IQD	W357B EL10.2 Liftoff	IQ motif, EF-hand binding site					TELSPASSRFPALLELTILCEIQLQYAGGSSAQPAIGPFEPTQEWLSYCLAASVSFAVGSLVWIEDPDEAWLDGEVVETNGENLKVLCTSGKTVLVHASNVYPKDPEAPQCGVDDMTKLAYLHEPGVLQNLKSRYDINEIYTYTGNILIAVNPFRRLPHLYDIHMMEQYKGAGFGELSPHPFAIADASYRLMMNEGISQSILVSGESGAGKTESTKLLMRYLAYMGGRAASEGRSIEQKVLESNPVLEAFGNAKTVRNNNSSRFGKFVELQFDTKGRISGAAIRTYLLERSRVCQLSDPERNYHCFYMLCAAPTEVVQRYKLGNPRTFHYLNQSNCIELEGLDDGKEYLATRKAMDVVGISPEEQDAIFRVVAAVLHLGNIEFTKGKEMDSSQPKDEKS…
EL10Ac8g20135	Bevul.8G048000.1	CHR8	8067971	8068507	OFP.1	OFP	W357B EL10.2 Liftoff	Transcriptional repressor, ovate (Ovate)					MSPNIMQERKRRRNKSKSSTGGCKSLCCSNCRTSTEEGSESSGLSHRYASISSLAHFLVQERLDQMIKESEEDQARRLMEARKKKQKMKVVKHATTSNNSSISNNNSRLLLMLAMEKSSDDPREDFRRSMVEVILANRIKDSKDLRYILKCYISMNSVEYRGIILEVFYQMPWMR
EL10Ac8g19886	Bevul.8G073200.1	CHR8	18407547	18408713	OFP5	OFP	W357B EL10.2 Liftoff	OVATE FAMILY PROTEIN 5					MMSWGRKKPSSSSSSSSSSSHPHLISHVFPLSWLSKFKRTSDKPSTRIQNSKQKEKQQEKLQRVSSLKHSPKTPPTFYWDNRFYTQDDDGFWRFSLNEEYMQGDNELIVPENYCGNCKSNVKQAATKKRNQKSRVLKAEIVPEKEEASKEHVKKASLRRTYRRIMEATEELHRELDEVNGYRKSVEKEMSEFELLHVMQMMGRADARLPYLDSGKNPSPTSRDFGSFHQETKDGNDTISEWQNLKDDKIKEVLLKSDQKQRKSFHVGRGTSKVKVSSPKTPSNKIEICKVKALEDMKKAKMKKKLKELQLDDKAADMGSFAVVKSTRNPQQDFRDSMFEMIMEKRIRKPEELEELLACYLTLNADEYHGLIIKAFRQVWRELEEACYN
EL10Ac8g18493	Bevul.8G192700.1	CHR8	67088039	67089070	OFP8	OFP	W357B EL10.2 Liftoff	FAMILY NOT NAMED // OVATE FAMILY PROTEIN 8					MEVSQLQEEEEDPNYSPVIKFKQIPSSSSSSMMYCKPRCPETFDQMVRENCIITGNPFPRRKIAGKYSLLSPAGEYSGGRRCPPASPATPLFSQKKKKKKKKKRVNNKNENTHLKNLMKNEYPNKFNHYSSSNETDIGDWFSSDDEREEDETETLFSLKSMSFSSKSISLSSDSDRPKSVRTRTRPRSRTRRPKPGSRFKRENVGVEEEEEVGMVPLQGKVKDTFAVVKSSSDPYNDFRTSMVEMIIEKQIFGTKELEELLQCFLSLNSPHHHRVIVDVFTEIWDALFSYCS
EL10Ac9g22001	Bevul.9G203600.1	CHR9	4709475	4710357	Unknown-OFP.1	OFP	W357B EL10.2 Liftoff	Ovate/Histone H1					MPKNLQKSLQEYLSKIKKQTPHLQFSHSSLSSTTSKILSGCKHPKSLSFNGDRKSRKNYQDNHNHNNETAATLEDIDKFLIENFKSLYTQDHDNNNHNNIDYEFTRNSKQKGKAQEYQLGPKDDITLKGVGILFDSPRFFTPPSDLCGFHRFFTSPVSSSSLIEEARMSHVGTTSTSEDGGSTSASTVDTRAHPDDFVKDDTLVIPGGIEDCIALLTVSPSPYQDFRRSMQEILEARINNNQRVDWDFLEELLFCYLRLNEKKQYRYILSAFVDLIVVLRQNSSNRGPDRPRS
EL10Ac7g17756	Bevul.7G118300.1	CHR7	45290365	45293478	Unknown-TRM.17	TRM	W357B EL10.2 Liftoff	Protein of unknown function DUF3741				Related to Group 8 of TRMs of Arabidopsis, TRM16, TRM32. Motifs in peptide sequence: ATM2, ATM3, ATM4, ATM1.	MNGIHLNGKTRGSEKPVPGCLGRMVNLFDLSISGNRLLSDKPYNDGSSLSRSRSDVSRMSSIAVDEMEDKVMVSELRRSSSNRKPNGTPVKMLMAQEMSKDLESKQRPPNVVAKLMGLDVIPQQQQPDFAAQRIQSRVYSRNCHSEIPIGYWQQEQDFFSKQIDSEVHPHQDQNEYKDIYEIWQQSQRTNCRRDNSPQKGRFNENMNEKKLALIRQKFMEAKRLATDEKLRQTKEFQDALDVLSSNGDLFLKVLQEPNSLFSQQIYVGDSVSPSPETKRITVLRPSKVVSDEKFAAPAKRNEKQVKKQVLMNQVHVWDDQHHGFPPTISSWKVTDSPLQPTRIVVLKPSLAKTNEPKIAVSSTPSSPRVLPSENFFEEPEDEEAREAREVAKEITQQMR…
EL10Ac7g16321	Bevul.7G178100.1	CHR7	60421921	60422502	OFP1.2	OFP	W357B EL10.2 Liftoff	OVATE FAMILY PROTEIN 1-RELATED					MSPTKFGKKLLTKLTTHLNIGCGCGSSTKPNIPNVYEPKLKVNKPRSSTFSSPRDGDGEITCTSTSPSATSSAPSHQPNCNEMVEKTNIGSASVSASASRRWKSNASIGSGSSTTVVEMESENPCDDFQQSMLEMIKENQIFSSEQLLQLLNCFLRLNSPAHHHLILCAFFQVCQYAVVSSSNQSPHAPNHPL
EL10Ac1g00415	Bevul.1G177800.1	CHR1	5001254	5004959	Unknown-TRM.3	TRM	W357B EL10.2 Liftoff	Protein of unknown function DUF3741				Related to Group 4 TRMs of Arabidopsis, TRM13, TRM14,15, TRM33. Motifs present in sequence ATM1, ATM3, ATM4.	MAKRSRKRVARYQRDQSGCMWGLISRNIFDFRHGRSSQKMLPDRKRGSRRLDGAAIANIKIESLTESCEICNDVNGSVECETAGSDIGKLSVKELMEEEMLGEEDQKRQESISNGEAKLNTTGDGGHIKKSRRWMKNKTSLDLDASGFVGAEDLVSERLSHRRHKSCGSVDLNVIVEELCSRIHQKDKSSLKNGQDGELAIQSTEDPSVIEKDLWESTKVLVNHFTDGNGCTKDGKIQPSKELTDALQVLNSNKDLFLKLLQDPSSQLVKHIQSSRDIQVEEGKFKVLTGSDMLQQDVGNAKQHNFFWRKIKGSDRNSFRKIDDSEDVSKIVVLKPGPLSSGDSDTGTACSSLPESPRSTGDKGQTERAASPFSFAEFKRKLKHAMRKEQHGVSHQSSD…
EL10Ac1g00967	Bevul.1G122200.1	CHR1	12995865	13001101	Unknown-TRM.7	TRM	W357B EL10.2 Liftoff	SUBFAMILY NOT NAMED				Related to Group 3 TRMs of Arabidopsis, TRM9, TRM10, TRM11, TRM27, TRM28. Motifs present in sequence ATM1	MATKYTQQIITEKKPKMLKEFLRDYTNYNNNNNNSCSNSCSSSGFKSFPRTNFNLPNNSDPSVQNFLDHQAAETATLPRSRSRSRAAAEAAFSSFQKLLNAVKSLHYSPTPSTLLSRKFFGLVKKRSKSSEVKIMVVKVKVKDILRWKSFRDLIVDQSQPLDDIVGPTEEVTIGCCSSSSENSEQGSLERVDTDFTVTEGEELPCCLGDLDDVEGKKMDEVIASDSQVGPKEDNDKIASDEDAEQQSPVYVLDSPFRDEVSDEEFPSSFDRSLANMERSKQRLLQSIQWFESLAGVHEDDETEAIDDEEAKQEDHEQRSEDDHNVIDVKSKAYIGKELCWFKRGRESLVPKIECITEMEKQGKWSKFEEDRKELGAELEIDMLSDLLDEVLVDLCG
EL10Ac2g03148	Bevul.2G075500.1	CHR2	17746456	17756004	Unknown-TRM.10	TRM	W357B EL10.2 Liftoff	PROTEIN LONGIFOLIA 1-RELATED				Related to Group 1 TRMs of Arabidopsis, Microtubule- Associated protein TRM1, TRM2, TRM3, TRM4, TRM5. Motifs present in peptide sequence, ATM5, ATM2, ATM3, ATM4, ATM1	MSAKLLYSMSDDNQNLKKQIGCMNGLLQFFDPNHFINSRIISCPSNRRDPSGETKQKGRTVNNASKRSKERRRNVTDDIQVSPLEPSRLSISSCGSTTIASSEYDWTMKLEQSPHAKNIGRERRSWDNQLNDPHSSPQQPSSPAKTSHSFHKKQTSREELNATCASPIKTTSREVVKNDLKHMDSPRLSQMYRPDSPRLAALNESFRSTSSNHASPAVTPRKKDPARLSYDGRETGNSYISNLKLKDLPRLSLDSKQQKLKVSTHESKESIPQEPASYRAPSNIVAKLMGLEALPDYIPPKSQIEQDGSSTFRSSDLFSRSSRTIDESKVDRALHSPRSNCKESRASRSNKAKSGQTASVYQEAHLEPDDSPLTVYGAIEKRLADLNFQKSGKDLRALK…
EL10Ac2g03465	Bevul.2G106100.1	CHR2	39176690	39181753	Unknown-TRM.11	TRM	W357B EL10.2 Liftoff	Domain of unknown function DUF4378				Related to Group 5 TRMs of Arabidopsis, TRM17, TRM20, TRM21, TRM19, TRM26. Motifs present in peptide sequence:ATM3, ATM2, ATM4, ATM1.	MSTERHMSSVLAKLMGIDKPSTPHATHRRDRGLSENYLQNIALVAKREKVLTHSNDNQINMDVSQHVVECLQVASVIEPQNLVCGTGKPFLSGRSFLPSTSSSGDRIQKKSVSEHINRKHIQERRANSSRINIKSAIQGTLSSQEIAKQIAGQVKNSVWHSCAELSRSEESFKTAMEVKVSSPVCLSDLEQKHDASSFNPVKGSTSRRSRNSTKQLSERWRTGKYSEEIRTSCGNKMEDEVLNTSDGNLTTSFYTANAYEWPVLAARHLSKPALFPFAWVPRRKARDFNFDKNWCVRPGKRDIKQCHATESEEDDLGHKGVQSTSESSICSLVSENARNIHQAASSILNDSVKLAEEALALTGSLTDMLASSDITSPTSHHTHIILNDTGERHLKEDVS…
EL10Ac2g04555	Bevul.2G211600.1	CHR2	59791317	59796639	Unknown-TRM.12	TRM	W357B EL10.2 Liftoff	Domain of unknown function DUF4378				Related to TRM22 of Arabidopsis. Motifs present in peptide sequence: ATM5, ATM2, ATM3, ATM4, ATM1.	MSDSSARLSSSLAITEKKAHIQRPGGCVGIFFQLFDWNRRFAKKKFFPKKLLPPVRTKVSKKFNAEEKLPLTKHLLIADENINNNGGFSSKMKKNGGSEIKKHEMQAPGLVARLMGLEAMPLSVAEQDESNKNSSKEDCKVKGAKLGGGINDGLGKEELSLSPEKGNVRPQKIQRTGVLDRKPVTRFGAEALQIKNVLSRSRKHHHNHYHPKLASPVKSPKVGRNTSRLIDVAARILEPGIQATNRARSSLTYSSSTMQQPWNDRVMNEVRGDVDLENEILNAQNACRSCGNFLEHLNERYDDEEKSWDVDLPASISKEIFFHGIEESRARTAVYLENENDVVLLKTRYPSERLTTQPVDDRSPMKSEPARNRMHQTQCHEEIPISRMFTSQKGASPST…
EL10Ac3g04924	Bevul.3G000700.1	CHR3	70458	74166	Unknown-TRM.1	TRM	W357B EL10.2 Liftoff	Domain of unknown function DUF4378				Related to Group 2 TRMs of Arabidopsis, TRM6, TRM7, TRM8. Motifs in peptide sequence: ATM5, ATM2, ATM3,ATM4, ATM1	MGGEKHGSKSGRYVGGFLQLFDWNAKSRKKLFPSKFDLPEDSKYGKRGEESFPMTRIRVEADEEEFGAFGAGLSVRGGSDYSCASSVTDDDGYGIKAPGVVARLMGLDSLPTSNAGDPYSSPFFDSISLREAPFRGRNLDFYHDHQIMQSSQLCDRRGATSRNNELETRSMKLTNRPIEKFQTEILPPKSAKTIPLTHHKLLSPIKSPIFVPSQDAAHIMEAAAKIIEPGPPANPRAKLSTGGSSSVPFKVREMREKLEAAAAAQRPSTASEQRPVESKAAKCLKGQPMNKSWNGSAETLSREPPSREESSVAIKNKGKSISLAIQAKVNVQKREALTSSSKSLGEPENQDNNKSTQISRNQAGGPKSNRKSLNHSTSSVLRQNNQKQNCPSHRERSAP…
EL10Ac3g05741	Bevul.3G080500.1	CHR3	10607190	10609745	Unknown-TRM.6	TRM	W357B EL10.2 Liftoff	Domain of unknown function DUF4378				Related to Group 6 of TRMs of Arabidopsis, TRM23, TRM 24, TRM25. Motifs in peptide sequence: ATM5, ATM2, ATM3, ATM4, ATM1	MGREWYLNWGTKSSSKKGRTSGGGGGSGGSSGRNGNSSQGLDRKSTAPPAATAAAAVASTGGCMNAVLHLFDFQHFQLCLHPQDSSLLPDDPTPLKGVEAPRNSLESITGEEKDDHLLIVKKGIQIKTNRRDTGLKLVQVPRTKIEDLSSESSYSPAGARTPNLVARLMGLEILPESNTTTPRSSSHSQISPHIRASTPPITTKTSKTTTPRSTRTTSYHTDVSGGLRSSPETPRSSTSTRRRSTDVVVDHHRLSLQINKENSIVKEMELARPSCSAIHTKRKDGRNYDEEVTKSPSYYARQIMKQVKETVSRRVGVDITNTINNHNNGGKDHQRRDEHLLSSSTTTTTKPKKSKKDQTHNLSLSSKSDHQLVARVFSDIVDSKTIIEQKEVTRRENES…
EL10Ac3g07362	Bevul.3G221700.1	CHR3	61164309	61171775	Unknown-TRM.13	TRM	W357B EL10.2 Liftoff	Family not named				Related to Group 7 of TRMs of Arabidopsis, TRM29 and TRM31. Motifs in peptide sequence: ATM3, ATM5, ATM2, ATM1	MVGGKKKREETILSSSSSFRSSSYRQDSVSPATSTAARPNNNNAKTVNVGCMSGIFQLMSKYHTRRKFLTFGRKQERNTAVEATTPSPREKNAPPLPKPECTPTRQPREQGSPAGRLSLDQTPRSPSVPAEIRRSSPESSARVVARLMGLDDIPVNTQSPAPAPVREVSPAAEKRRKLLGALEKCDDDLKALKKIIKAVRATQTPPRAVAMKRREEVEEGESEVGSDEPSPVSVLDHHYLSSTYSKRTPNEQVMQQQQQKPKQQRQQITRKKPGDHEDKAINFLTKPTFSIIFTSTASTPQQLQSPAISAAAAVSGVPWSTAMKESVIEVCRNVEFGQIQEVGSIGMLLQDCILRELIEEIIKELSSYNVHVHSISSFNLSYEAYKRKLFF
EL10Ac4g09833	Bevul.4G197100.1	CHR4	5858419	5866195	Unknown-TRM.5	TRM	W357B EL10.2 Liftoff	Domain of unknown function DUF4378				Related to Group 2 TRMs of Arabidopsis, TRM6, TRM7, TRM8. Motifs in peptide sequence: ATM5, ATM2, ATM3,ATM4, ATM1	MATEGKRSKGRFLYLFDWNAKSRKKLFSNSSESFDAEESSQGKESVDNLAISQYLLRELSENGDRSSFRGSGNYSCASSVIGDDGYGKKAPGVVARLMGLDSMPTTTSCETSSFASYETHAIENSYYPGGATPFELEHHMMGYSYAPSRMEGMPWNSVDSRVNKVHGRPPERFQTEVLPPRSAKPISITHHKLLSPIKSPGFVPTKDAAYIMEAAARIIDSAPQPTGRAKVPSVGSPSSSFRIQDLKDRMDAAQRSSRLPESSKTPKLSAPVEQVRRTTSDRASRKSLFKNIMSSQASSSLKAKNKGKSVPLAVQDKANMDKKVGSAYGDSRSQQQKERKKLKEKETNTQKAGPTRTSRKKSSGVLRQNNEKQNSVSRKDPSTAKNTFSDQHPRKFLPG…
EL10Ac5g10483	Bevul.5G239500.1	CHR5	2958240	2963100	Unknown-TRM.2	TRM	W357B EL10.2 Liftoff	Domain of unknown function DUF4378				Related to Group 1 TRMs of Arabidopsis, Microtubule- Associated protein TRM1, TRM2, TRM3, TRM4, TRM5. Motifs present in peptide sequence, ATM5, ATM2, ATM3, ATM4, ATM1	MTTTTGITIHDQNLEKQIEKHMGGCMAGFFNIFDRSQIISGKRLYPKRLPPALSSPGGDSASESISAVGSPAISMEFEKPKLQPEIRSPVPETPPSSSVTGAVTVNSPSMESVKSPWKFNREAPRLSLDSRAITDAKGGLRPREIRINTVSTSGATADDGRDNQRQSPSVIARLMGLEQLPSSSSSEPEKKVELRRSASESRSRDYRFFDTPSFLSPVTTKNEVIGERKSDQISAITRNQNNSNNGYGYGYNYGGKSNIQKVKNQSSNNTQRRLMVEKKSYYNSADFFPAELPAKQQQEQHQAVTIYGEIERRLRMRGIDEPSKDLETLKHILEALQLKGLLHSSTTSTTANYSGRRFSSEEESPVVLMRPARSPANNRRRNMNNNSSSGDSPRRERPA…
EL10Ac5g11155	Bevul.5G175000.1	CHR5	13976635	13981294	Unknown-TRM.8	TRM	W357B EL10.2 Liftoff	Domain of unknown function (DUF4378)				Related to Group 1 TRMs of Arabidopsis, Microtubule- Associated protein TRM1, TRM2, TRM3, TRM4, TRM5. Motifs present in peptide sequence, ATM5, ATM2, ATM3, ATM4, ATM1	MAAKLLHSLADDNPDLQKQIGCMNGIFNIFDRQHMISGRRPNHRRLLPPPPADSKISDGDLDADSSNAYSRETLVLNLNLAAISCINWERNPNKYVNEKRASTESSRASFSSSSRSSSFSSLDCGRTGQPEPSSMDRIIFPETPSRDPVISQTSPSPKMGRLSVDIRDVVKDSMYRDSRGLSVQTTAKEDGQGHTIKYNDSPRPMHLSNSVDGSLGVGMKGNNMADIKESLRVLAKLRDARWNYNEKELPISSHESKEGSSFPMPRDAPRFSYDGRELNRKIKDLPRLSLDSRETSTARGSMIDSKLSSDSSNERQTCVLQPPTNQSRPSSVVAKLMGLDILPDTKHSNESQLGPVKMFLEDSGPPLAPLRVPDVCRPVRLPKSPRSTRKESTSPRWKN…
EL10Ac5g12551	Bevul.5G051300.1	CHR5	69663809	69667151	Unknown-TRM.15	TRM	W357B EL10.2 Liftoff	FAMILY NOT NAMED // ALC-INTERACTING PROTEIN 1				Related to Group 8 of TRMs of Arabidopsis, TRM16, TRM32. Motifs in peptide sequence: ATM2, ATM3, ATM4, ATM1.	MSSHFNLNVVLYLYYPLRQKIIFVLQLIILRYSYISFWLFFKFEAEKTDPSLSSKTLSLPSSPRCKSSHSVPLSPTKSSRAAKIRKMIAKEVTKRRGRHRRSSTCPTGSELGQTDLGDQHLENTNEGLHIESIQAQSDKTCGLCNTMKIECLLGDRKLVGKQGEGQIDQFNFLLQDIPEEDMHQLSLMRKTNRSVSFNHTKEFLDVLDVLSVNKEFFLRVLEDPGSSVKEKYLAKRVTTGSSKTKFLTKSRTFPKIDSLNKKESSFSGLFRTKSKLYTREDNSQQFMYENLSNMHSGPIVGRRFKDLRQKIRHLIKENRKERRRIAMDALLHKVPYGQRVSEERAKEIPCVNVICNLDSSVSPNENKDRKSHKRRSSFDDSLDKYCQLFETTTSSKEPR…
EL10Ac6g15057	Bevul.6G073700.1	CHR6	69889045	69893577	Unknown-TRM.16	TRM	W357B EL10.2 Liftoff	Domain of unknown function (DUF4378)				Related to Group 5 TRMs of Arabidopsis, TRM17, TRM20, TRM21, TRM19, TRM26. Motifs present in peptide sequence:ATM3, ATM2, ATM4, ATM1.	MIQELKIVIIAKFEEQFGANVAAPRNSLEVADETWRSHYAVGNREQVTYSDSLKCIFIFLRGTGDPLDLPKRSYYQTDASMKKLISKEISKPPKSRQDAPSIVARLMGMDLLPVDNKPEVQPLQDTNDEIKFIDKEVQLIEKVSAVRPPKKSKSSSKKIYRSYKDTYLRYWSSGTNFGKPRPRVHPQEKELQKFKKEFEAWQATRFLECARVVQLGNIPEQWLAQLDLTKEKMSLYETCREATVEKSGEHKRDVLRSRSLRGVNSEHLGYRKDVLLAKHKESYSFSGRIPGRDLEQLSLKDSDINSEKSSAPSKIVVLKPGPDSFSTNDESWVTSTCSMDDRDCIEDLLEEVRERLRYEMQGNTGRNGSMVRGGGIETPFKEKPAYAKQTYQSVAKHVK…
EL10Ac7g16282	Bevul.7G181200.1	CHR7	61030152	61035586	IQ15	IQD	W357B EL10.2 Liftoff	PROTEIN IQ-DOMAIN 15-RELATED					EARSSYQQRARTAGESRHRRNHSIEIDNNALTGEQGQNIESWGANVGQVSDAAASPSTSIPLQSEADEHLMNRVEWAATYIQTSFRGFLAKRALRALKGLVRLQALVRGHAVRKQAAITLRCMQALVRVQARVRARRVRLALESETSQQNSHQQLLQDVRVREIEEGWCDSTGSVEQIQAKLLKRQEAAAKRERAMAYALAHQWQAGSRQLATAASGFEPDKNSWGWNWLERWMAVRPWENRFLDINLKDGVQIVGGGDGEGTNETKIQMKSSGRKPISANPPGQKPVPSNSDGSSPSKSAGTHEASNSMTSKQKSKQLHEDPVEEASSRPPPSSRSRSTPKERIVQDVKSQKRLSLPSNGNQGAQTAKTLTKTAVKRTPATRKPIKDRTKSVGNHAKQ…
EL10Ac7g16184	Bevul.7G188700.1	CHR7	62024927	62026938	Unknown-TRM.18	TRM	W357B EL10.2 Liftoff	SUBFAMILY NOT NAMED				Related to Group 5 TRMs of Arabidopsis, TRM17, TRM20, TRM21, TRM19, TRM26. Motifs present in peptide sequence:ATM3, ATM2, ATM4, ATM1.	MKFTPSSVSSSSVSSNTNSSFSENFYKSKGNTFGCFSGVLSRILCSKSLPTHPSDPIENFNQKKLSSKIEIDGSNTPNVVARLMGLDSMPEISMKYSQKMPNSVSRSKSMDSEDFREETEEIKGQHRRVKTSVSFRETPDFFELEDGDFFVLSFENGGKKKKNGSNLGNFDVGIKGKKHRRRKEKCGRKQRRNRDEQSKERVFSNEERLTLKISPQNSPKIDAFFDVQKQSYHLSPLKDKFCSKEEEFDGIKARKKKRKEICFGESKDDEVECDSDNSSPVSVLDHNTDFISDPEVTTTSEEDARLGGSESVSKSYTSQSNESDKEHARETCGNEAISVGLKRKEYKKHENIEMLKRVCKLAEVEVRNSNWKYRRMLRDDELQDIAKDFGQRIFNQLVS…
EL10Ac7g16016	Bevul.7G206300.1	CHR7	63901433	63905424	Unknown-TRM.14	TRM	W357B EL10.2 Liftoff	Domain of unknown function DUF4378				Related to Group 8 of TRMs of Arabidopsis, TRM16, TRM32. Motifs in peptide sequence: ATM2, ATM3, ATM4, ATM1.	MGKHLWRKHSYVRVEDDHPGCIWTVFRMLDYHPWDNFRKKLPYNKHEKSTKSKGIKPEEEHLTSKTLELQEDSIIKYSASVNSSSTRNGSTSKRSIKARIRALMKEKDNSTNPDFLIQESEFQSHEKYNVDDSAPTLMSLLKANPKLIKSITKVEDSSNMKHGTNLKHKDSKKEDDFVGVLELFRVDQDLFVKFLQDSPPRRKPRLVKSGTFPSRSPSNFGTTPPSKVEHKHNEVWPISSNGRGLQKAKSQGFIRSSSLTESLEKYGYLFDSTSTKAIKKHLSKSFRLMNEKEYVLLNDLHGRRSSKERLDFSESESNSFTMSDDPSRASLERWNNTIRGEGPGLRLDSPRKFLSFSESQSDEKENSFIVEQRRSFETTSDEANDGVTSTSVLEVRSQT…
EL10Ac7g15855	Bevul.7G223700.1	CHR7	65588135	65589106	OFP1.1	OFP	W357B EL10.2 Liftoff	Transcription repressor OFP1					MASCSYPPQTLDHEAETDFSLLYNNGCHQSDLSLLNVHRRHNKVAEEEDEEGAAAPFSRLRPMKHIGFTDPLYNSPRRVYSRPSSNARSFARPTKNSSSSPTINKNTTVYNQKNYNSFSSVIDQPIYYSVSSSEHGTPKANDRSRESLEFEGELLMFDEVGSWSSSSCSGCCRISSSTADIIIDLNHHNHYNYQAQKQNDEESSSFSRKFQKLNEFDAALSELELRPILTKIPKEALFNKIDHNSKNDKEVKSRRRSSLSDSFAIIKSSIDPQRDFKDSMMEMIQENNIRGFKDLEQLLACYLSLNCKEYHPLIVDAFEQIWLDLF

[truncated: 6 more sheets: Table S11 Phenotypes, Table S12 GEBVs, Table S13 Large Effect Locus, Table S14 Gene Enrichment, Table S15 Motifs, Table S16]
